# Supplementary material for: Positive epistasis drives clavulanic acid resistance in double mutant libraries of BlaC β-lactamase
Source: Commun Biol. 2024 Feb 17;7:197. doi: 10.1038/s42003-024-05868-5 (PMC10874438; doi:10.1038/s42003-024-05868-5)
Supplement: Supplementary file 4 — Supplementary Data 1 [file 42003_2024_5868_MOESM4_ESM.xlsx]

## Sheet: Seq LIB 1-37C
	Trial 1				Trial 2				AVERAGE		WT absolute fitness
Rank	AA (105+130)	Selected 1	Unselected 1	Fitness 1	AA (105+130)	Selected 2	Unselected 2	Fitness 2	AA (105+130)	AVG Fitness	Trial 1	Trial 2	AVG
1	TyrGly	37299	3251	1.22288	TyrGly	30577	4160	1.00719	TyrGly	1.11504	-0.1632	-0.140893	-0.152046
2	PheGly	200003	20356	1.15554	PheGly	184040	25159	1.00511	PheGly	1.08033
3	ArgSer	248627	30441	1.07529	TrpGly	106364	17670	0.920451	ArgSer	0.996426
4	TrpGly	108034	13939	1.05253	ArgSer	240217	40173	0.917562	TrpGly	0.98649
5	HisGly	9468	1436	0.982304	HisGly	9503	1845	0.852757	HisGly	0.91753
6	AlaSer	33171	6993	0.839295	AlaSer	35995	9598	0.714954	AlaSer	0.777125
7	SerSer	38899	8753	0.810982	SerSer	42707	11586	0.707458	SerSer	0.75922
8	TyrSer	21145	5615	0.739058	GlySer	436111	136834	0.644296	GlySer	0.690496
9	GlySer	383126	102293	0.736696	ThrSer	27484	9438	0.605093	TyrSer	0.652926
10	ThrSer	24101	7039	0.697724	TyrSer	21162	7937	0.566793	ThrSer	0.651408
11	PheSer	109783	36079	0.646481	PheSer	120494	49074	0.531007	PheSer	0.588744
12	TrpSer	55257	21613	0.570872	LysSer	143225	66376	0.4749	TrpSer	0.518167
13	LysSer	119443	49573	0.545116	TrpSer	60865	28827	0.465461	LysSer	0.510008
14	ProSer	4543	2146	0.488913	ProSer	5253	2790	0.415696	ProSer	0.452304
15	ArgGly	38648	23139	0.385982	ArgGly	46829	27073	0.378871	ArgGly	0.382427
16	HisSer	4944	3017	0.377703	ProVal	766	573	0.266967	HisSer	0.315283
17	ProVal	702	515	0.29773	MetSer	16211	12383	0.257877	ProVal	0.282348
18	MetSer	12825	9422	0.297114	HisSer	5597	4325	0.252862	MetSer	0.277495
19	SerAla	1653	1216	0.296539	LeuSer	73975	59429	0.235979	LeuSer	0.245551
20	SerGly	8272	6426	0.27287	SerGly	9311	7903	0.212097	SerGly	0.242483
21	LeuSer	55656	45039	0.255123	SerAla	1686	1644	0.151848	SerAla	0.224194
22	ThrGly	4109	4111	0.162989	AsnGly	11227	11306	0.137847	AsnGly	0.144623
23	ValSer	21007	21299	0.157205	LysGly	36136	36764	0.13341	ValSer	0.143175
24	AlaGly	4821	4946	0.152083	ValSer	27463	28216	0.129145	ThrGly	0.138853
25	AsnGly	8350	8580	0.151399	AlaGly	5914	6172	0.122348	AlaGly	0.137216
26	SerVal	2365	2550	0.130491	ThrGly	4684	4975	0.114717	LysGly	0.119279
27	SerAsp	1191	1303	0.124167	IleGly	57880	64568	0.0934039	SerVal	0.107256
28	LysGly	27081	30954	0.105148	ValGly	13497	15133	0.0912049	SerAsp	0.0901348
29	CysSer	8361	9854	0.0918457	MetGly	5640	6329	0.0908367	CysSer	0.0848862
30	ProGly	1207	1518	0.0636355	SerVal	2716	3096	0.0840215	ValGly	0.0717027
31	GlyGly	55633	70850	0.0581927	LeuGly	31830	36596	0.0802957	GlyGly	0.0616071
32	ValGly	9838	12703	0.0522006	CysSer	11492	13285	0.0779268	MetGly	0.0613789
33	AsnSer	10039	13006	0.0507467	GlyGly	72372	86187	0.0650215	ProGly	0.0602741
34	ThrAla	540	722	0.0370566	ProGly	1575	1911	0.0569126	IleGly	0.0598398
35	MetGly	4063	5497	0.0319211	SerAsp	1359	1652	0.0561021	LeuGly	0.0402786
36	IleGly	40454	55448	0.0262756	GlnGly	2765	3376	0.0541854	GlnGly	0.0298382
37	AlaVal	1455	2058	0.0126177	AlaVal	1625	2236	0.00227429	AsnSer	0.0139311
38	GlnGly	2051	2949	0.00549093	IleSer	182804	252859	0	AlaVal	0.00744597
39	GlnPhe	56	81	0.00290305	GlyVal	15166	21239	-0.00537029	IleSer	0
40	LeuGly	21834	31774	0.000261452	AsnSer	12472	18185	-0.0228845	ThrAla	-0.00387789
41	IleSer	134111	195283	0	GlnSer	3794	5782	-0.042088	GlyVal	-0.0148437
42	GlyVal	12954	19949	-0.0243172	ThrAla	551	845	-0.0448124	GlnSer	-0.0474273
43	ProAla	148	241	-0.0485553	ProAla	186	287	-0.0474762	ProAla	-0.0480158
44	GlnSer	2676	4400	-0.0527665	HisPhe	29	46	-0.0594671	GlnPhe	-0.0530409
45	ArgVal	4073	7178	-0.082889	ArgVal	5095	8210	-0.0663062	ArgVal	-0.0745976
46	GluSer	8726	15922	-0.0979824	GluGly	7750	13381	-0.0962941	GluSer	-0.110594
47	ThrVal	788	1582	-0.13948	GlnPhe	72	128	-0.108985	GluGly	-0.119236
48	GluGly	5416	10941	-0.142178	GluSer	11494	21114	-0.123207	ValMet	-0.162963
49	AlaAla	374	791	-0.162105	AlaIle	63	116	-0.124225	ThrVal	-0.165519
50	ValMet	744	1608	-0.171513	ValMet	840	1658	-0.154413	AlaAla	-0.171117
51	GlyAla	3917	9753	-0.232985	AlaAla	467	978	-0.180129	HisPhe	-0.174954
52	ProPhe	26	68	-0.254336	ThrVal	913	1963	-0.191557	AlaIle	-0.199758
53	ArgAla	1428	3848	-0.267307	AspGly	1548	3421	-0.203489	GlyAla	-0.237951
54	AspGly	1001	2744	-0.27475	CysGly	3341	7658	-0.219346	AspGly	-0.23912
55	AlaIle	47	129	-0.275292	GlyAla	4798	11611	-0.242917	ArgAla	-0.270741
56	HisPhe	19	54	-0.29044	ArgPhe	127	318	-0.257731	CysGly	-0.27686
57	AspSer	1482	4606	-0.329276	AspSer	2347	6051	-0.270421	ProPhe	-0.281446
58	CysGly	1984	6239	-0.334373	ArgAla	1765	4590	-0.274175	AspSer	-0.299849
59	LeuVal	3263	11205	-0.372595	LeuVal	4739	12619	-0.284446	LeuVal	-0.32852
60	AlaPro	86	320	-0.407451	ProPhe	27	76	-0.308557	ArgPhe	-0.332778
61	ArgPhe	87	324	-0.407826	ThrTyr	23	65	-0.310293	HisTrp	-0.391943
62	AspPhe	10	41	-0.449584	HisTrp	404	1200	-0.331907	AlaPro	-0.402914
63	HisTrp	269	1109	-0.451979	TrpPhe	43	140	-0.371767	SerTrp	-0.442574
64	TyrAsn	10	43	-0.470268	AlaPhe	10	33	-0.377621	ProTrp	-0.45867
65	ProPro	29	129	-0.484992	SerTrp	1049	3520	-0.384874	TrpPhe	-0.468372
66	TyrTyr	20	89	-0.48516	SerTyr	24	82	-0.39271	TyrTyr	-0.473164
67	SerTrp	739	3405	-0.500273	ProIle	12	41	-0.39271	GlnTrp	-0.475316
68	ProTrp	145	697	-0.518665	AlaPro	104	360	-0.398376	ArgIle	-0.498148
69	GlnHis	6	30	-0.53577	ProTrp	194	672	-0.398675	HisGln	-0.506519
70	GlnTrp	324	1661	-0.546625	GlnTrp	521	1827	-0.404008	AspPhe	-0.519535
71	ArgIle	89	472	-0.561352	HisGln	58	206	-0.409547	ProPro	-0.524615
72	TrpPhe	23	123	-0.564977	TyrLeu	90	321	-0.41137	SerPro	-0.535623
73	SerPro	98	547	-0.583561	TyrHis	15	55	-0.423379	LeuAla	-0.535738
74	ThrPro	46	259	-0.587342	PheIle	123	463	-0.434783	LeuTrp	-0.547422
75	LeuAla	782	4485	-0.595356	ArgIle	128	482	-0.434944	GlnHis	-0.552286
76	HisGln	32	187	-0.603492	TyrTyr	22	88	-0.461167	TyrHis	-0.552638
77	ProAsn	5	30	-0.614951	AspTyr	12	48	-0.461167	TyrPro	-0.555726
78	LeuTrp	2681	16096	-0.615221	SerPhe	23	93	-0.465862	GlnArg	-0.564677
79	TyrAsp	20	122	-0.62213	TyrPro	49	200	-0.469941	ArgTrp	-0.565482
80	GlnArg	452	2808	-0.630059	LeuAla	1256	5200	-0.476121	GlyHis	-0.574455
81	HisGlu	35	218	-0.631188	LeuTrp	3795	15839	-0.479623	ThrPhe	-0.576413
82	PheTyr	73	456	-0.632442	SerPro	135	574	-0.487685	ArgPro	-0.579392
83	ArgTrp	1719	10816	-0.635591	ArgPro	335	1431	-0.489702	TyrTrp	-0.589616
84	ThrPhe	10	63	-0.636141	TyrMet	102	436	-0.489994	HisAla	-0.596616
85	GlnAsn	9	57	-0.638432	TrpPro	177	758	-0.490803	GlyPro	-0.598643
86	TyrAla	60	381	-0.639574	PhePhe	95	407	-0.490978	TyrLeu	-0.600495
87	GlyHis	204	1300	-0.641113	HisAla	42	180	-0.49113	PheTrp	-0.601013
88	TyrPro	37	236	-0.64151	ArgTrp	2526	10932	-0.495374	ThrPro	-0.602561
89	TyrTrp	274	1772	-0.647513	MetIle	68	296	-0.49789	SerTyr	-0.602575
90	AlaAsp	21	136	-0.64812	GlyIle	269	1171	-0.497912	TyrVal	-0.607174
91	TyrIle	16	104	-0.649713	GlnArg	613	2677	-0.499295	ArgArg	-0.608449
92	PheMet	289	1927	-0.660784	GlyPro	873	3824	-0.500611	GlyIle	-0.611494
93	ArgAsn	87	587	-0.665919	GlyHis	311	1385	-0.507797	PheIle	-0.614202
94	ArgPro	226	1536	-0.669083	TyrLys	110	494	-0.511442	TrpHis	-0.614974
95	ArgTyr	77	524	-0.669641	PheTrp	2311	10414	-0.512925	PheMet	-0.61513
96	ThrLeu	50	345	-0.675649	ThrPhe	11	50	-0.516685	PheTyr	-0.615739
97	TyrHis	9	63	-0.681898	TyrVal	215	990	-0.522304	TyrAla	-0.619284
98	PheAla	336	2364	-0.684108	ThrHis	18	83	-0.522913	ThrLeu	-0.620033
99	ArgArg	3038	21420	-0.685032	AspPro	39	180	-0.523315	AspPro	-0.620833
100	PheGln	330	2333	-0.686201	GlnThr	37	172	-0.526434	TyrAsn	-0.621113
101	TrpIle	46	326	-0.68726	AlaMet	75	350	-0.528114	PheGln	-0.622304
102	PheHis	52	369	-0.687823	TrpMet	254	1194	-0.531278	SerPhe	-0.624021
103	PheTrp	1495	10640	-0.6891	PhePro	302	1421	-0.531694	TyrLys	-0.624428
104	TyrVal	139	996	-0.692045	TyrTrp	360	1694	-0.531718	PheAla	-0.624713
105	SerIle	15	108	-0.694132	ArgArg	4569	21507	-0.531866	TrpMet	-0.629049
106	GlyPro	582	4215	-0.696675	TrpHis	62	292	-0.532098	PheLeu	-0.630137
107	TrpHis	42	305	-0.697851	TrpThr	221	1045	-0.533831	PheArg	-0.633814
108	HisAla	18	132	-0.702101	ArgMet	357	1698	-0.536377	TyrArg	-0.634059
109	PheLeu	254	1866	-0.702878	PheArg	4917	23620	-0.540687	TyrAsp	-0.636295
110	TyrArg	504	3713	-0.704094	AlaArg	1010	4913	-0.546133	ArgLeu	-0.637324
111	AsnPhe	8	59	-0.704562	ProTyr	9	44	-0.548317	LeuPhe	-0.638558
112	ArgLeu	329	2428	-0.704853	MetPhe	21	103	-0.549725	ArgLys	-0.640287
113	PheVal	794	5921	-0.709375	TrpTrp	1526	7489	-0.549977	PheVal	-0.640407
114	ValIle	59	441	-0.710387	ArgLys	565	2793	-0.55313	ArgTyr	-0.640531
115	LeuPhe	77	577	-0.711485	TrpArg	2779	13754	-0.553648	PhePro	-0.640539
116	AspIle	7	53	-0.715978	HisLeu	83	412	-0.554926	AlaArg	-0.646264
117	AspPro	31	236	-0.71835	PheLeu	383	1912	-0.557396	TrpTrp	-0.646749
118	ProLeu	27	206	-0.719303	AlaTyr	13	65	-0.558077	SerArg	-0.648226
119	SerArg	760	5852	-0.723291	PheGln	525	2627	-0.558408	TrpIle	-0.648933
120	GlyIle	164	1268	-0.725075	TrpAla	363	1831	-0.561889	ArgMet	-0.649032
121	TrpMet	156	1211	-0.72682	TyrArg	769	3898	-0.564023	TyrIle	-0.65235
122	PheArg	3034	23559	-0.726941	ProPro	28	142	-0.564238	ValIle	-0.65465
123	ArgLys	354	2752	-0.727445	AlaTrp	488	2475	-0.564263	SerIle	-0.656454
124	TyrCys	42	329	-0.730747	ThrLeu	68	345	-0.564417	GluArg	-0.656826
125	ThrAsp	20	157	-0.73167	PheAla	571	2903	-0.565318	ArgGln	-0.65731
126	HisLys	36	283	-0.732284	LeuPhe	114	580	-0.56563	TyrMet	-0.657392
127	PheThr	181	1436	-0.736276	TrpVal	757	3866	-0.567273	TrpPro	-0.657441
128	TyrLys	66	525	-0.737415	ArgGln	429	2193	-0.567689	ArgThr	-0.657937
129	ThrGlu	56	446	-0.737947	TyrGln	80	409	-0.567741	TrpVal	-0.660179
130	TrpTrp	953	7688	-0.74352	GluArg	1948	9971	-0.568257	TrpArg	-0.665018
131	ValThr	135	1091	-0.744291	GlnHis	8	41	-0.568801	TrpAla	-0.666195
132	HisArg	197	1596	-0.745367	PheMet	361	1853	-0.569475	PheHis	-0.667145
133	GluArg	1264	10241	-0.745395	ArgLeu	490	2517	-0.569794	ValThr	-0.667478
134	ArgThr	213	1726	-0.745461	ArgThr	361	1857	-0.570412	ArgAsn	-0.667794
135	TyrGlu	46	373	-0.745751	PheVal	1165	6007	-0.571439	PheLys	-0.667796
136	AlaArg	613	4978	-0.746394	TrpTyr	74	382	-0.571939	TrpLeu	-0.66783
137	ArgGln	260	2114	-0.746932	ValLeu	205	1059	-0.572249	AlaAsp	-0.668542
138	ProHis	6	49	-0.748845	SerArg	1177	6093	-0.573162	AlaLeu	-0.669271
139	PhePro	181	1480	-0.749383	AlaLys	136	706	-0.574373	ProTyr	-0.66968
140	ArgGlu	303	2495	-0.752428	LysHis	118	613	-0.574686	ThrTyr	-0.672187
141	PheLys	405	3335	-0.752441	TrpLeu	226	1176	-0.575406	AsnPhe	-0.674176
142	TrpVal	466	3843	-0.753084	SerLeu	85	446	-0.579023	GlnAsn	-0.677436
143	HisHis	7	58	-0.75513	ThrAsn	20	105	-0.579267	AlaTrp	-0.678616
144	AsnHis	17	141	-0.75557	GlyTrp	6608	34858	-0.58134	TrpThr	-0.683589
145	AlaLeu	44	365	-0.75564	AlaLeu	68	360	-0.582901	LeuIle	-0.683795
146	ThrTrp	235	1953	-0.756434	PheLys	636	3369	-0.583151	ThrTrp	-0.685552
147	TrpLeu	138	1157	-0.760254	MetLys	144	763	-0.583269	ProLeu	-0.686476
148	ArgMet	204	1716	-0.761687	AsnIle	25	133	-0.585019	HisGlu	-0.686979
149	SerGlu	70	590	-0.762554	LysIle	130	693	-0.585897	PheThr	-0.690044
150	MetMet	49	413	-0.762554	GlyPhe	142	757	-0.585915	SerMet	-0.695565
151	LeuIle	87	736	-0.764159	MetTrp	498	2658	-0.586433	ThrArg	-0.695936
152	AspMet	30	254	-0.764512	GlnPro	20	107	-0.587461	SerCys	-0.69658
153	SerCys	56	477	-0.76713	ThrIle	22	118	-0.588567	TrpLys	-0.696599
154	SerAsn	21	179	-0.767434	AspPhe	8	43	-0.589486	GlyTrp	-0.698216
155	TrpAla	190	1631	-0.7705	ValThr	231	1245	-0.590665	ProHis	-0.700172
156	TrpAsp	53	457	-0.77244	SerLys	133	722	-0.593793	HisHis	-0.700672
157	SerMet	44	380	-0.773131	ArgHis	92	500	-0.594289	AspTyr	-0.701739
158	PheAsn	77	667	-0.774435	MetHis	19	104	-0.597387	ThrMet	-0.70201
159	ThrArg	429	3717	-0.774535	IlePhe	147	806	-0.598125	MetTrp	-0.703936
160	TrpArg	1661	14453	-0.776388	ValIle	71	390	-0.598914	GlyArg	-0.7046
161	TyrPhe	20	175	-0.778808	MetPro	79	434	-0.59897	TrpGln	-0.705524
162	ProGlu	12	105	-0.778808	TyrAla	83	456	-0.598994	AlaMet	-0.706037
163	ArgCys	269	2362	-0.780328	PheTyr	91	500	-0.599036	HisLys	-0.706369
164	SerPhe	11	97	-0.782179	ValPhe	30	165	-0.59947	AlaLys	-0.707069
165	LysAla	425	3762	-0.78383	GlyArg	13074	72131	-0.600821	ArgHis	-0.710402
166	PheCys	257	2280	-0.784802	LeuIle	129	716	-0.603431	AspMet	-0.71236
167	TrpLys	287	2552	-0.785799	GlyLeu	1060	5892	-0.604064	LysHis	-0.712494
168	PheGlu	384	3428	-0.78751	HisThr	14	78	-0.605074	LysIle	-0.713079
169	HisMet	15	134	-0.787814	MetLeu	90	504	-0.607295	SerLeu	-0.713165
170	TyrLeu	34	305	-0.789621	TrpLys	449	2515	-0.607399	HisArg	-0.715855
171	SerThr	48	431	-0.790036	ThrMet	52	293	-0.609972	ProArg	-0.716302
172	SerGln	54	486	-0.791042	ThrGln	69	389	-0.610208	ThrGlu	-0.716704
173	ProTyr	5	45	-0.791042	TrpIle	56	316	-0.610606	LysTrp	-0.716753
174	LeuPro	263	2376	-0.792691	ArgTyr	101	571	-0.611422	GlyLeu	-0.716764
175	AlaTrp	275	2486	-0.792968	TrpGln	284	1616	-0.61423	LysPhe	-0.717296
176	PheIle	56	507	-0.79362	CysTyr	39	222	-0.614396	LeuPro	-0.718037
177	ThrMet	32	290	-0.794048	ThrTrp	342	1948	-0.61467	HisMet	-0.720264
178	TrpGln	166	1514	-0.796818	LysTrp	2790	15915	-0.61531	ValLeu	-0.721158
179	TrpAsn	40	366	-0.798221	MetArg	960	5496	-0.616883	PheAsn	-0.722243
180	TrpCys	201	1864	-0.80405	ThrArg	710	4069	-0.617337	TyrGln	-0.722967
181	ProArg	126	1176	-0.806837	CysHis	49	281	-0.617618	PheCys	-0.723733
182	GlyArg	7808	73134	-0.808379	ThrPro	38	218	-0.61778	SerGln	-0.723764
183	PheAsp	84	787	-0.808495	SerMet	73	419	-0.617998	AspIle	-0.725073
184	GluLeu	95	891	-0.808954	LysPhe	83	477	-0.618548	GlyMet	-0.725244
185	MetAla	63	591	-0.809047	CysLeu	163	937	-0.618659	ArgCys	-0.726391
186	HisIle	7	66	-0.811246	CysIle	48	276	-0.618775	LysAla	-0.728168
187	GlyAsn	194	1830	-0.811449	SerIle	20	115	-0.618775	AlaPhe	-0.72873
188	TrpGlu	244	2303	-0.811704	GluThr	116	669	-0.620075	ThrIle	-0.729395
189	SerTyr	11	104	-0.812441	GlyMet	913	5288	-0.621928	ProIle	-0.729979
190	GlyTrp	3811	36252	-0.815093	GluTyr	41	238	-0.6229	SerGlu	-0.731048
191	GlnCys	48	457	-0.815475	ProArg	217	1268	-0.625767	TyrGlu	-0.731261
192	LysPhe	45	429	-0.816045	SerCys	111	649	-0.626029	ArgGlu	-0.732228
193	LysTrp	1698	16268	-0.818196	ProMet	21	123	-0.626793	TyrCys	-0.733218
194	AlaGln	42	403	-0.818856	LysVal	1492	8845	-0.632036	MetPro	-0.73415
195	ArgAsp	76	732	-0.820497	ThrLys	93	552	-0.632563	ThrHis	-0.736828
196	CysMet	63	607	-0.820648	LeuArg	4837	28741	-0.633033	GlnCys	-0.738829
197	MetTrp	282	2722	-0.821439	LysThr	368	2197	-0.63509	LeuLeu	-0.739098
198	ThrThr	27	261	-0.822077	ValTrp	1187	7142	-0.638476	GlyPhe	-0.739702
199	ValAla	223	2158	-0.822547	LysArg	5441	32745	-0.638574	LysArg	-0.739766
200	LeuLeu	304	2952	-0.824043	ValArg	2139	12891	-0.639183	AsnIle	-0.739905
201	MetVal	152	1476	-0.824043	GlyLys	1696	10252	-0.64049	LysVal	-0.742782
202	TrpPro	97	942	-0.824079	LysLeu	494	2988	-0.640761	MetMet	-0.743109
203	TyrMet	44	428	-0.824791	IleTrp	5136	31070	-0.640824	GlyThr	-0.743246
204	AlaGlu	45	438	-0.825062	LeuPro	352	2142	-0.643384	TrpTyr	-0.743356
205	LysTyr	58	565	-0.82542	AsnPhe	11	67	-0.643789	SerThr	-0.744861
206	GlnAla	25	244	-0.82625	PheThr	285	1736	-0.643812	MetIle	-0.746149
207	ArgHis	47	459	-0.826515	LysMet	455	2776	-0.644515	AsnGln	-0.747016
208	GlyMet	548	5377	-0.828559	CysThr	133	812	-0.644812	PheGlu	-0.747663
209	IleAla	596	5848	-0.828561	AlaCys	87	532	-0.6455	IlePro	-0.748182
210	GlyLeu	597	5870	-0.829464	CysTrp	566	3463	-0.645743	CysTrp	-0.748268
211	ThrCys	41	405	-0.831471	AlaThr	66	404	-0.645945	CysThr	-0.74939
212	GlyThr	455	4507	-0.832676	HisHis	8	49	-0.646213	ThrGln	-0.74993
213	TrpThr	101	1002	-0.833346	PheHis	70	429	-0.646467	CysMet	-0.750098
214	AsnGln	102	1021	-0.837226	LysPro	355	2177	-0.646737	ValTrp	-0.750981
215	CysGln	94	943	-0.838184	GlyTyr	207	1270	-0.646941	GluThr	-0.751632
216	AspAla	28	281	-0.838348	GluTrp	759	4672	-0.648368	AlaGln	-0.752544
217	AlaLys	73	735	-0.839764	GlyGln	1143	7056	-0.64962	ThrLys	-0.752996
218	TyrThr	42	423	-0.839891	ValGln	213	1317	-0.650313	TyrThr	-0.753371
219	LysIle	75	756	-0.84026	TyrAsp	27	167	-0.65046	TrpCys	-0.75352
220	LysArg	3170	32005	-0.840959	ProHis	10	62	-0.651499	GlyGln	-0.753537
221	ProCys	26	263	-0.841782	LeuMet	399	2474	-0.651534	LeuArg	-0.754106
222	IlePro	557	5652	-0.843147	HisMet	23	143	-0.652715	LysLeu	-0.75468
223	AsnAla	94	956	-0.84413	IlePro	806	5017	-0.653216	MetPhe	-0.755732
224	AsnVal	254	2598	-0.846605	ProLeu	39	243	-0.653649	GlyLys	-0.756927
225	AsnGlu	126	1290	-0.847019	GlyThr	832	5186	-0.653816	AspAla	-0.757033
226	SerLeu	49	502	-0.847308	LeuLeu	521	3250	-0.654153	CysGln	-0.757341
227	GlnLeu	52	534	-0.848338	TyrIle	16	100	-0.654987	CysIle	-0.757409
228	LysHis	57	588	-0.850302	LeuGln	539	3369	-0.65502	LysPro	-0.758317
229	HisVal	46	475	-0.850736	SerGln	81	508	-0.656486	IlePhe	-0.758477
230	CysTrp	339	3501	-0.850792	AsnGln	181	1136	-0.656807	MetLeu	-0.758672
231	LysAsn	70	723	-0.85084	IleArg	10182	64010	-0.657522	IleTrp	-0.758769
232	LysVal	820	8522	-0.853528	LysLys	773	4862	-0.657743	ValAla	-0.759194
233	CysThr	62	645	-0.853968	AspMet	43	272	-0.660208	AlaCys	-0.759701
234	AsnThr	52	545	-0.857193	AsnTrp	665	4222	-0.661804	GlyTyr	-0.76075
235	GlyGln	618	6481	-0.857454	GlnCys	79	502	-0.662184	LeuMet	-0.761306
236	MetTyr	13	137	-0.859577	PheCys	462	2939	-0.662665	PhePhe	-0.761377
237	GlyGlu	875	9226	-0.859805	LysGln	530	3375	-0.663105	MetArg	-0.761699
238	HisPro	10	106	-0.862106	ProGln	19	121	-0.663139	HisIle	-0.763294
239	ValTrp	688	7316	-0.863485	TyrThr	78	501	-0.66685	GlyAsn	-0.764335
240	ProThr	9	96	-0.864829	AsnLeu	121	779	-0.667859	HisVal	-0.765404
241	AspVal	72	770	-0.865958	SerHis	26	168	-0.669443	LysMet	-0.765986
242	HisCys	32	343	-0.866944	ArgAsn	114	737	-0.66967	TrpGlu	-0.768959
243	IleIle	114	1222	-0.866966	PheAsn	136	880	-0.670051	ProGlu	-0.768989
244	CysVal	180	1930	-0.867085	ArgCys	462	3006	-0.672454	CysLeu	-0.769819
245	LysLeu	258	2776	-0.8686	LysAla	688	4477	-0.672506	GluLeu	-0.770304
246	MetPro	45	485	-0.869329	AsnPro	62	404	-0.673097	LysTyr	-0.771719
247	LysPro	221	2385	-0.869896	LeuLys	646	4216	-0.673775	LysLys	-0.773828
248	ValLeu	103	1112	-0.870068	ValVal	579	3785	-0.674495	ValArg	-0.774134
249	ThrIle	10	108	-0.870224	AspAla	45	295	-0.675717	SerLys	-0.774208
250	LeuMet	235	2543	-0.871078	IleMet	685	4492	-0.675856	ValGln	-0.774604
251	IleVal	1315	14266	-0.872176	CysGln	141	926	-0.676499	HisLeu	-0.774667
252	GlyLys	970	10552	-0.873363	GluGln	160	1053	-0.677416	CysHis	-0.774696
253	ThrLys	50	544	-0.873429	AsnArg	1548	10196	-0.677766	IleVal	-0.775426
254	AlaCys	37	403	-0.873903	IleVal	2197	14501	-0.678675	MetAla	-0.775982
255	GlyTyr	120	1309	-0.874558	CysMet	88	582	-0.679548	TrpAsn	-0.778392
256	LeuArg	2695	29440	-0.875179	HisVal	74	490	-0.680072	ThrAsn	-0.778497
257	IleTrp	2917	31978	-0.876715	HisLys	51	338	-0.680454	AsnArg	-0.78049
258	TyrGln	32	352	-0.878193	ValHis	51	338	-0.680454	AsnVal	-0.780893
259	AspGln	20	220	-0.878193	AspThr	38	252	-0.680724	MetVal	-0.781685
260	HisAsp	5	55	-0.878193	GluLys	212	1410	-0.681991	GluTyr	-0.781996
261	IleLeu	499	5509	-0.879772	LeuThr	363	2418	-0.682657	IleArg	-0.782014
262	GlyCys	742	8197	-0.880051	GluPro	71	473	-0.68271	AsnHis	-0.78446
263	CysAsn	31	343	-0.880732	GlnAsp	34	227	-0.683654	IleAla	-0.784492
264	GluThr	55	612	-0.883189	AlaGln	74	497	-0.686232	AsnAla	-0.784839
265	AsnArg	907	10093	-0.883213	HisArg	273	1834	-0.686344	GlnAla	-0.785707
266	CysArg	730	8134	-0.883781	LeuHis	85	572	-0.687084	ArgAsp	-0.786227
267	AlaMet	34	379	-0.88396	AlaAsp	29	196	-0.688965	CysVal	-0.786556
268	AspLys	52	582	-0.88572	ValLys	306	2073	-0.689985	TrpAsp	-0.786955
269	LysMet	253	2843	-0.887456	IleTyr	176	1195	-0.690963	SerHis	-0.787072
270	LysCys	293	3309	-0.889629	CysArg	1148	7827	-0.692761	LysGln	-0.787448
271	ThrGln	34	384	-0.889652	AsnTyr	30	205	-0.69374	CysArg	-0.788271
272	LysLys	432	4882	-0.889914	ThrGlu	86	590	-0.695461	AspThr	-0.788555
273	LysGlu	365	4128	-0.890247	ValAla	367	2520	-0.695842	SerAsn	-0.788661
274	GlyPhe	71	809	-0.89349	IleLeu	831	5745	-0.698796	IleLeu	-0.789284
275	AsnIle	14	160	-0.894792	ProLys	26	180	-0.699406	LeuLys	-0.789689
276	CysIle	26	298	-0.896043	SerGlu	107	741	-0.699542	LysThr	-0.789973
277	AspThr	17	195	-0.896386	SerThr	69	478	-0.699686	ProMet	-0.790049
278	MetCys	65	749	-0.898368	IleHis	208	1447	-0.701512	AspGln	-0.790336
279	AsnCys	74	853	-0.898517	AspGln	36	251	-0.702478	IleMet	-0.790527
280	ValGln	108	1246	-0.898894	TrpCys	307	2143	-0.702991	GluGln	-0.790731
281	GlnVal	64	739	-0.899264	CysVal	272	1912	-0.706026	ValVal	-0.790842
282	MetThr	35	405	-0.900187	AspCys	51	359	-0.706632	ValPhe	-0.791199
283	IleAsp	149	1738	-0.903663	PheGlu	633	4468	-0.707817	IleIle	-0.791572
284	GluGln	83	969	-0.904046	CysPro	88	622	-0.708415	AsnTrp	-0.793584
285	GluMet	65	759	-0.904128	GlnVal	110	779	-0.709252	GlnThr	-0.793624
286	SerHis	13	152	-0.9047	GluVal	393	2788	-0.710007	ProAsn	-0.794001
287	CysAla	85	994	-0.904767	LeuTyr	96	682	-0.71062	HisPro	-0.796059
288	IleMet	384	4495	-0.905198	IleThr	594	4224	-0.711045	ThrThr	-0.796955
289	LeuLys	367	4300	-0.905602	GluMet	98	698	-0.711737	LeuGln	-0.798648
290	IleArg	5626	66055	-0.906506	ArgGlu	448	3193	-0.712028	GluTrp	-0.799043
291	MetArg	487	5718	-0.906515	MetGln	107	763	-0.712248	MetHis	-0.79927
292	ValVal	316	3716	-0.907189	IleLys	1137	8130	-0.713437	GlnAsp	-0.799818
293	IleHis	121	1425	-0.907829	AsnVal	374	2685	-0.71518	GlnLeu	-0.801157
294	LeuGlu	360	4243	-0.90817	HisIle	11	79	-0.715342	MetLys	-0.801333
295	ValArg	1132	13370	-0.909085	IleIle	184	1324	-0.716177	LeuThr	-0.803627
296	GluHis	11	130	-0.909351	GlnAsn	10	72	-0.71644	GlnVal	-0.804258
297	GlnTyr	12	142	-0.909907	TyrGlu	73	526	-0.71677	IleHis	-0.804671
298	MetLeu	43	509	-0.910049	GlyAsn	324	2337	-0.717221	ValLys	-0.805851
299	LysGln	269	3197	-0.91179	LysTyr	84	607	-0.718017	GluMet	-0.807933
300	AlaHis	11	131	-0.912679	AsnMet	112	812	-0.719445	GlyGlu	-0.80987
301	CysLys	98	1169	-0.913388	CysAla	160	1163	-0.720567	CysAsn	-0.810617
302	IleAsn	132	1577	-0.914058	AlaAsn	40	292	-0.72243	ProGln	-0.811077
303	TrpTyr	30	359	-0.914773	IleGln	633	4631	-0.723378	LysAsn	-0.811104
304	IleThr	319	3822	-0.9153	MetMet	53	388	-0.723663	MetThr	-0.81215
305	GlnAsp	12	144	-0.915981	AsnLys	222	1626	-0.723875	CysAla	-0.812667
306	ValGlu	134	1615	-0.917868	MetThr	67	491	-0.724114	IleThr	-0.813172
307	ValAsp	41	495	-0.918621	CysPhe	24	176	-0.724409	ValHis	-0.814358
308	IlePhe	76	918	-0.918829	AsnAla	173	1272	-0.725548	GluVal	-0.815057
309	AspLeu	19	230	-0.919774	TrpGlu	371	2732	-0.726214	LeuTyr	-0.815783
310	GluVal	227	2750	-0.920107	HisPro	14	104	-0.730013	AlaThr	-0.816367
311	LeuTyr	58	704	-0.920945	ValPro	118	877	-0.730225	AlaGlu	-0.817618
312	CysLeu	72	874	-0.920979	GluLeu	127	947	-0.731654	GlnPro	-0.818224
313	ValLys	163	1982	-0.921716	AspLeu	26	195	-0.734169	GlyCys	-0.818274
314	LysAsp	107	1305	-0.923027	AspIle	6	45	-0.734169	GluLys	-0.819207
315	GlyAsp	204	2496	-0.924414	TyrCys	57	429	-0.73569	TyrPhe	-0.8204
316	LeuThr	183	2240	-0.924597	GluAla	146	1103	-0.73733	ThrCys	-0.820582
317	AsnTrp	351	4304	-0.925365	MetVal	212	1609	-0.739327	AsnCys	-0.820662
318	LeuCys	321	3966	-0.928648	IleAla	864	6574	-0.740423	CysTyr	-0.822508
319	CysCys	80	991	-0.929784	CysAsn	59	449	-0.740502	HisThr	-0.822997
320	GluAsp	51	634	-0.931319	AspTrp	208	1587	-0.741621	AspVal	-0.824826
321	CysHis	27	336	-0.931775	HisGlu	40	306	-0.742769	PheAsp	-0.82567
322	LeuAsn	65	809	-0.931835	AsnCys	146	1117	-0.742808	AspLeu	-0.826971
323	GlnGlu	29	362	-0.933111	MetAla	95	727	-0.742918	MetGln	-0.828359
324	MetGlu	63	787	-0.933434	GlnAla	39	300	-0.745164	ThrAsp	-0.829591
325	GluAsn	24	300	-0.93371	ArgAsp	118	922	-0.751956	IleTyr	-0.829596
326	AspTrp	126	1583	-0.93591	GluIle	34	266	-0.75251	GluPro	-0.833179
327	GlnMet	18	228	-0.939462	GlnLeu	80	628	-0.753977	AsnThr	-0.833306
328	AsnAsn	23	292	-0.940455	CysLys	146	1151	-0.75583	CysLys	-0.834609
329	GluTyr	21	267	-0.941092	GlyCys	1323	10446	-0.756497	AsnPro	-0.83475
330	GluAla	74	941	-0.941158	AspArg	395	3123	-0.757082	IleLys	-0.835076
331	LeuGln	259	3302	-0.942277	TrpAsn	60	476	-0.758563	AsnLys	-0.835125
332	AspTyr	4	51	-0.94231	ProGlu	18	143	-0.759171	CysPro	-0.835521
333	MetGln	59	756	-0.94447	GlyGlu	1516	12065	-0.759935	MetCys	-0.835923
334	LysThr	160	2052	-0.944857	ValTyr	32	255	-0.760497	AlaAsn	-0.836587
335	AsnLys	123	1583	-0.946376	LeuCys	609	4916	-0.766102	AsnGlu	-0.836827
336	IleGlu	536	6915	-0.947427	AspAsp	20	162	-0.767592	AspTrp	-0.838766
337	ValHis	27	349	-0.948262	LysAsn	123	1005	-0.771368	ProThr	-0.839089
338	GluIle	24	311	-0.949349	ThrThr	39	319	-0.771833	GluAla	-0.839244
339	GluTrp	391	5071	-0.949717	TyrAsn	11	90	-0.771957	LysCys	-0.839972
340	AlaAsn	15	195	-0.950743	MetCys	114	936	-0.773478	AsnMet	-0.840236
341	ThrHis	7	91	-0.950743	GlnLys	36	297	-0.775561	AsnLeu	-0.841338
342	HisAsn	2	26	-0.950743	AspVal	101	849	-0.783694	AsnTyr	-0.845954
343	ProMet	13	170	-0.953306	LeuGlu	657	5526	-0.783953	LeuGlu	-0.846062
344	SerLys	60	787	-0.954623	LysCys	499	4259	-0.790314	LeuCys	-0.847375
345	GluLys	111	1462	-0.956424	LeuAsn	111	954	-0.793333	AspLys	-0.847515
346	IleLys	639	8422	-0.956714	ValCys	243	2095	-0.794685	ProCys	-0.848333
347	ProGln	8	106	-0.959016	MetAsn	33	288	-0.799986	GluIle	-0.85093
348	ValCys	122	1623	-0.960759	TrpAsp	70	613	-0.80147	LysGlu	-0.851838
349	AsnMet	61	812	-0.961026	HisTyr	10	89	-0.808497	ValPro	-0.854139
350	MetPhe	6	80	-0.961739	AspLys	60	535	-0.80931	MetTyr	-0.855476
351	CysPro	61	815	-0.962628	AsnThr	74	660	-0.809419	IleGln	-0.856985
352	IleTyr	88	1191	-0.968229	ThrCys	53	473	-0.809693	HisAsp	-0.857512
353	ValAsn	32	436	-0.971136	SerAsn	28	250	-0.809889	LeuAsn	-0.862584
354	GluCys	78	1076	-0.976518	AlaGlu	61	545	-0.810174	GluHis	-0.866123
355	ThrAsn	6	83	-0.977727	MetGlu	111	992	-0.810296	AlaHis	-0.866603
356	ValPro	64	886	-0.978054	AsnHis	17	153	-0.81335	ValTyr	-0.87023
357	ValTyr	21	292	-0.979964	ProThr	13	117	-0.81335	MetGlu	-0.871865
358	MetAsp	19	266	-0.982928	LysGlu	609	5482	-0.813429	HisCys	-0.877223
359	ValPhe	12	168	-0.982928	CysGlu	167	1524	-0.819376	ValCys	-0.877722
360	LeuAsp	77	1079	-0.983331	AlaHis	20	183	-0.820528	AspArg	-0.878011
361	GluPro	43	603	-0.983649	GluHis	15	138	-0.822895	IleAsn	-0.878193
362	AlaThr	32	452	-0.986788	GluAsp	78	722	-0.82555	GluAsp	-0.878434
363	AspAsp	9	128	-0.989767	AsnGlu	186	1726	-0.826635	AspAsp	-0.87868
364	IleGln	317	4517	-0.990591	IleCys	1079	10138	-0.832038	GlnTyr	-0.881051
365	IleCys	554	7960	-0.994203	HisAsp	8	76	-0.836831	LysAsp	-0.886132
366	HisLeu	32	460	-0.994408	IleGlu	951	9075	-0.838773	CysCys	-0.886751
367	MetIle	24	345	-0.994408	IleAsn	219	2107	-0.842328	CysPhe	-0.888247
368	AsnPro	34	491	-0.996403	PheAsp	117	1127	-0.842845	GlnLys	-0.892148
369	AsnTyr	14	203	-0.998168	CysCys	135	1303	-0.843718	IleGlu	-0.8931
370	AspArg	213	3094	-0.998941	GlnMet	21	205	-0.848642	GlnMet	-0.894052
371	MetHis	5	73	-1.00115	LysAsp	178	1740	-0.849237	ValGlu	-0.895207
372	HisTyr	7	103	-1.00454	MetTyr	17	167	-0.851375	GlyAsp	-0.900836
373	GlnLys	21	312	-1.00874	GlnTyr	19	187	-0.852195	ValAsp	-0.903236
374	CysGlu	78	1159	-1.00879	ProCys	31	307	-0.854884	HisTyr	-0.906518
375	GluGlu	88	1323	-1.01388	CysAsp	41	408	-0.856984	IleAsp	-0.911173
376	AsnLeu	45	678	-1.01482	GluGlu	160	1608	-0.861273	IleCys	-0.913121
377	MetLys	53	807	-1.0194	TyrPhe	15	151	-0.861993	CysGlu	-0.914082
378	CysTyr	16	250	-1.03062	GluCys	141	1420	-0.862177	GluCys	-0.919347
379	PhePhe	21	329	-1.03178	GluPhe	10	102	-0.867707	LeuHis	-0.920077
380	ThrTyr	4	63	-1.03408	AspHis	5	51	-0.867707	AlaTyr	-0.921018
381	HisThr	5	80	-1.04092	ValGlu	210	2166	-0.872546	ValAsn	-0.922742
382	AspGlu	24	388	-1.04542	ValAsn	56	580	-0.874347	GluAsn	-0.927013
383	GlnPro	10	163	-1.04899	AspGlu	52	540	-0.875498	GlnGlu	-0.927802
384	CysPhe	12	197	-1.05208	GlyAsp	321	3347	-0.877258	AspCys	-0.930598
385	GlnThr	8	134	-1.06081	HisCys	37	395	-0.887503	GluGlu	-0.937575
386	ProIle	2	34	-1.06725	ValAsp	57	609	-0.88785	ProLys	-0.940545
387	CysAsp	18	313	-1.07707	ProAsp	5	54	-0.892531	MetAsn	-0.948429
388	AlaPhe	2	35	-1.07984	GlnGln	19	210	-0.902573	LeuAsp	-0.954892
389	GluPhe	6	108	-1.09207	IleAsp	202	2317	-0.918682	MetAsp	-0.956037
390	MetAsn	10	182	-1.09687	GluAsn	37	426	-0.920315	AspGlu	-0.960459
391	GlnGln	11	207	-1.11138	GlnGlu	42	486	-0.922494	CysAsp	-0.967028
392	GlnIle	2	40	-1.13783	LeuAsp	124	1448	-0.926454	GluPhe	-0.97989
393	LeuHis	28	580	-1.15307	ThrAsp	17	199	-0.927511	AsnAsn	-0.997269
394	AspCys	14	291	-1.15456	MetAsp	28	329	-0.929145	GlnGln	-1.00698
395	AsnAsp	12	251	-1.15729	AsnAsp	29	347	-0.937039	HisAsn	-1.01367
396	AspAsn	5	106	-1.16314	ProAsn	2	26	-0.973051	AsnAsp	-1.04717
397	ProLys	8	177	-1.18168	AsnAsn	24	376	-1.05408	ProAsp	-1.05477
398	ProAsp	2	48	-1.21701	GlnIle	3	47	-1.05408	GlnIle	-1.09596
399	AlaTyr	3	84	-1.28396	HisAsn	2	33	-1.07659	AspAsn	-1.12889
400	AspHis	2	75	-1.41083	AspAsn	5	86	-1.09464	AspHis	-1.13927

## Sheet: Epi LIB 1-37C
Rank	Mut 105	Mut 130	Double mutant	Mut 105 fitness	Mut 130 fitness	Double mutant fitness	Mut 105 error	Mut 130 error	Double mutant error	Epistasis	Significance	Positive sign epistasis	Negative sign epistasis	Reciprocal positive	Reciprocal negative	Cutoffs for statistically non-neutral Fi
1	Tyr	Gly	TyrGly	0.652926	0.0598398	1.11504	0.0861325	0.0335641	0.107843	0.402272	X					0.136345
2	Phe	Gly	PheGly	0.588744	0.0598398	1.08033	0.057737	0.0335641	0.0752163	0.431744	X					-0.136345
3	Arg	Ser	ArgSer	0.996426	0	0.996426	0.0788636	0	0.0788636	0
4	Trp	Gly	TrpGly	0.518167	0.0598398	0.98649	0.0527057	0.0335641	0.066039	0.408483	X
5	His	Gly	HisGly	0.315283	0.0598398	0.91753	0.0624206	0.0335641	0.0647734	0.542408	X
6	Ala	Ser	AlaSer	0.777125	0	0.777125	0.0621705	0	0.0621705	0
7	Ser	Ser	SerSer	0.75922	0	0.75922	0.0517616	0	0.0517616	0
8	Gly	Ser	GlySer	0.690496	0	0.690496	0.0462	0	0.0462	0
9	Tyr	Ser	TyrSer	0.652926	0	0.652926	0.0861325	0	0.0861325	0
10	Thr	Ser	ThrSer	0.651408	0	0.651408	0.0463157	0	0.0463157	0
11	Phe	Ser	PheSer	0.588744	0	0.588744	0.057737	0	0.057737	0
12	Trp	Ser	TrpSer	0.518167	0	0.518167	0.0527057	0	0.0527057	0
13	Lys	Ser	LysSer	0.510008	0	0.510008	0.0351075	0	0.0351075	0
14	Pro	Ser	ProSer	0.452304	0	0.452304	0.0366086	0	0.0366086	0
15	Arg	Gly	ArgGly	0.996426	0.0598398	0.382427	0.0788636	0.0335641	0.00355563	-0.673839	X
16	His	Ser	HisSer	0.315283	0	0.315283	0.0624206	0	0.0624206	0
17	Pro	Val	ProVal	0.452304	-0.775426	0.282348	0.0366086	0.0967506	0.0153815	0.60547	X	X
18	Met	Ser	MetSer	0.277495	0	0.277495	0.0196188	0	0.0196188	0
19	Leu	Ser	LeuSer	0.245551	0	0.245551	0.00957201	0	0.00957201	0
20	Ser	Gly	SerGly	0.75922	0.0598398	0.242483	0.0517616	0.0335641	0.0303864	-0.576576	X
21	Ser	Ala	SerAla	0.75922	-0.784492	0.224194	0.0517616	0.0440689	0.0723454	0.249466	X	X
22	Asn	Gly	AsnGly	0.0139311	0.0598398	0.144623	0.0368156	0.0335641	0.00677588	0.0708524
23	Val	Ser	ValSer	0.143175	0	0.143175	0.0140298	0	0.0140298	0
24	Thr	Gly	ThrGly	0.651408	0.0598398	0.138853	0.0463157	0.0335641	0.0241361	-0.572396	X
25	Ala	Gly	AlaGly	0.777125	0.0598398	0.137216	0.0621705	0.0335641	0.0148675	-0.699749	X
26	Lys	Gly	LysGly	0.510008	0.0598398	0.119279	0.0351075	0.0335641	0.014131	-0.450569	X
27	Ser	Val	SerVal	0.75922	-0.775426	0.107256	0.0517616	0.0967506	0.0232347	0.123462
28	Ser	Asp	SerAsp	0.75922	-0.911173	0.0901348	0.0517616	0.00750924	0.0340326	0.242088	X
29	Cys	Ser	CysSer	0.0848862	0	0.0848862	0.00695946	0	0.00695946	0
30	Val	Gly	ValGly	0.143175	0.0598398	0.0717027	0.0140298	0.0335641	0.0195022	-0.131312	X
31	Gly	Gly	GlyGly	0.690496	0.0598398	0.0616071	0.0462	0.0335641	0.00341443	-0.688728	X
32	Met	Gly	MetGly	0.277495	0.0598398	0.0613789	0.0196188	0.0335641	0.0294578	-0.275956	X
33	Pro	Gly	ProGly	0.452304	0.0598398	0.0602741	0.0366086	0.0335641	0.00336147	-0.45187	X
34	Ile	Gly	IleGly	0	0.0598398	0.0598398	0	0.0335641	0.0335641	0
35	Leu	Gly	LeuGly	0.245551	0.0598398	0.0402786	0.00957201	0.0335641	0.0400171	-0.265112	X
36	Gln	Gly	GlnGly	-0.0474273	0.0598398	0.0298382	0.00533925	0.0335641	0.0243472	0.0174257
37	Asn	Ser	AsnSer	0.0139311	0	0.0139311	0.0368156	0	0.0368156	0
38	Ala	Val	AlaVal	0.777125	-0.775426	0.00744597	0.0621705	0.0967506	0.00517169	0.00574716
39	Ile	Ser	IleSer	0	0	0	0	0	0	0
40	Thr	Ala	ThrAla	0.651408	-0.784492	-0.00387789	0.0463157	0.0440689	0.0409345	0.129206
41	Gly	Val	GlyVal	0.690496	-0.775426	-0.0148437	0.0462	0.0967506	0.00947345	0.0700863
42	Gln	Ser	GlnSer	-0.0474273	0	-0.0474273	0.00533925	0	0.00533925	0
43	Pro	Ala	ProAla	0.452304	-0.784492	-0.0480158	0.0366086	0.0440689	0.000539529	0.284172	X
44	Gln	Phe	GlnPhe	-0.0474273	-0.758477	-0.0530409	0.00533925	0.160352	0.0559439	0.752863	X
45	Arg	Val	ArgVal	0.996426	-0.775426	-0.0745976	0.0788636	0.0967506	0.00829138	-0.295598	X
46	Glu	Ser	GluSer	-0.110594	0	-0.110594	0.0126121	0	0.0126121	0
47	Glu	Gly	GluGly	-0.110594	0.0598398	-0.119236	0.0126121	0.0335641	0.0229421	-0.0684815
48	Val	Met	ValMet	0.143175	-0.790527	-0.162963	0.0140298	0.114671	0.00855028	0.48439	X		X
49	Thr	Val	ThrVal	0.651408	-0.775426	-0.165519	0.0463157	0.0967506	0.0260383	-0.0415011			X
50	Ala	Ala	AlaAla	0.777125	-0.784492	-0.171117	0.0621705	0.0440689	0.0090122	-0.16375	X		X
51	His	Phe	HisPhe	0.315283	-0.758477	-0.174954	0.0624206	0.160352	0.115487	0.268241			X
52	Ala	Ile	AlaIle	0.777125	-0.791572	-0.199758	0.0621705	0.0753944	0.0755335	-0.185311			X
53	Gly	Ala	GlyAla	0.690496	-0.784492	-0.237951	0.0462	0.0440689	0.00496602	-0.143954	X		X
54	Asp	Gly	AspGly	-0.299849	0.0598398	-0.23912	0.0294272	0.0335641	0.0356303	0.000889057
55	Arg	Ala	ArgAla	0.996426	-0.784492	-0.270741	0.0788636	0.0440689	0.00343422	-0.482675	X		X
56	Cys	Gly	CysGly	0.0848862	0.0598398	-0.27686	0.00695946	0.0335641	0.0575136	-0.421586	X
57	Pro	Phe	ProPhe	0.452304	-0.758477	-0.281446	0.0366086	0.160352	0.0271108	0.0247262			X
58	Asp	Ser	AspSer	-0.299849	0	-0.299849	0.0294272	0	0.0294272	0
59	Leu	Val	LeuVal	0.245551	-0.775426	-0.32852	0.00957201	0.0967506	0.0440746	0.201354	X		X
60	Arg	Phe	ArgPhe	0.996426	-0.758477	-0.332778	0.0788636	0.160352	0.0750475	-0.570727	X		X
61	His	Trp	HisTrp	0.315283	-0.758769	-0.391943	0.0624206	0.117946	0.060036	0.0515434			X
62	Ala	Pro	AlaPro	0.777125	-0.748182	-0.402914	0.0621705	0.0949653	0.00453752	-0.431857	X		X
63	Ser	Trp	SerTrp	0.75922	-0.758769	-0.442574	0.0517616	0.117946	0.0576991	-0.443024	X		X
64	Pro	Trp	ProTrp	0.452304	-0.758769	-0.45867	0.0366086	0.117946	0.059995	-0.152205			X
65	Trp	Phe	TrpPhe	0.518167	-0.758477	-0.468372	0.0527057	0.160352	0.0966052	-0.228062			X
66	Tyr	Tyr	TyrTyr	0.652926	-0.829596	-0.473164	0.0861325	0.138633	0.0119964	-0.296493	X		X
67	Gln	Trp	GlnTrp	-0.0474273	-0.758769	-0.475316	0.00533925	0.117946	0.0713082	0.33088	X
68	Arg	Ile	ArgIle	0.996426	-0.791572	-0.498148	0.0788636	0.0753944	0.0632038	-0.703002	X		X
69	His	Gln	HisGln	0.315283	-0.856985	-0.506519	0.0624206	0.133606	0.0969725	0.035183			X
70	Asp	Phe	AspPhe	-0.299849	-0.758477	-0.519535	0.0294272	0.160352	0.069951	0.538791	X
71	Pro	Pro	ProPro	0.452304	-0.748182	-0.524615	0.0366086	0.0949653	0.039623	-0.228737	X		X
72	Ser	Pro	SerPro	0.75922	-0.748182	-0.535623	0.0517616	0.0949653	0.0479379	-0.546662	X		X
73	Leu	Ala	LeuAla	0.245551	-0.784492	-0.535738	0.00957201	0.0440689	0.0596173	0.00320255			X
74	Leu	Trp	LeuTrp	0.245551	-0.758769	-0.547422	0.00957201	0.117946	0.0677989	-0.0342043			X
75	Gln	His	GlnHis	-0.0474273	-0.804671	-0.552286	0.00533925	0.103158	0.0165156	0.299813	X
76	Tyr	His	TyrHis	0.652926	-0.804671	-0.552638	0.0861325	0.103158	0.12926	-0.400893	X		X
77	Tyr	Pro	TyrPro	0.652926	-0.748182	-0.555726	0.0861325	0.0949653	0.0857845	-0.46047	X		X
78	Gln	Arg	GlnArg	-0.0474273	-0.782014	-0.564677	0.00533925	0.124492	0.0653817	0.264764	X
79	Arg	Trp	ArgTrp	0.996426	-0.758769	-0.565482	0.0788636	0.117946	0.0701086	-0.803139	X		X
80	Gly	His	GlyHis	0.690496	-0.804671	-0.574455	0.0462	0.103158	0.0666582	-0.46028	X		X
81	Thr	Phe	ThrPhe	0.651408	-0.758477	-0.576413	0.0463157	0.160352	0.059728	-0.469344	X		X
82	Arg	Pro	ArgPro	0.996426	-0.748182	-0.579392	0.0788636	0.0949653	0.0896903	-0.827637	X		X
83	Tyr	Trp	TyrTrp	0.652926	-0.758769	-0.589616	0.0861325	0.117946	0.0578975	-0.483772	X		X
84	His	Ala	HisAla	0.315283	-0.784492	-0.596616	0.0624206	0.0440689	0.105485	-0.127406			X
85	Gly	Pro	GlyPro	0.690496	-0.748182	-0.598643	0.0462	0.0949653	0.0980318	-0.540957	X		X
86	Tyr	Leu	TyrLeu	0.652926	-0.789284	-0.600495	0.0861325	0.090488	0.189126	-0.464137	X		X
87	Phe	Trp	PheTrp	0.588744	-0.758769	-0.601013	0.057737	0.117946	0.0880877	-0.430987	X		X
88	Thr	Pro	ThrPro	0.651408	-0.748182	-0.602561	0.0463157	0.0949653	0.0152191	-0.505788	X		X
89	Ser	Tyr	SerTyr	0.75922	-0.829596	-0.602575	0.0517616	0.138633	0.209865	-0.532199	X		X
90	Tyr	Val	TyrVal	0.652926	-0.775426	-0.607174	0.0861325	0.0967506	0.0848702	-0.484674	X		X
91	Arg	Arg	ArgArg	0.996426	-0.782014	-0.608449	0.0788636	0.124492	0.0765829	-0.822861	X		X
92	Gly	Ile	GlyIle	0.690496	-0.791572	-0.611494	0.0462	0.0753944	0.113582	-0.510417	X		X
93	Phe	Ile	PheIle	0.588744	-0.791572	-0.614202	0.057737	0.0753944	0.179418	-0.411373	X		X
94	Trp	His	TrpHis	0.518167	-0.804671	-0.614974	0.0527057	0.103158	0.082876	-0.32847	X		X
95	Phe	Met	PheMet	0.588744	-0.790527	-0.61513	0.057737	0.114671	0.0456542	-0.413346	X		X
96	Phe	Tyr	PheTyr	0.588744	-0.829596	-0.615739	0.057737	0.138633	0.016703	-0.374887	X		X
97	Tyr	Ala	TyrAla	0.652926	-0.784492	-0.619284	0.0861325	0.0440689	0.0202898	-0.487717	X		X
98	Thr	Leu	ThrLeu	0.651408	-0.789284	-0.620033	0.0463157	0.090488	0.0556158	-0.482157	X		X
99	Asp	Pro	AspPro	-0.299849	-0.748182	-0.620833	0.0294272	0.0949653	0.0975175	0.427197	X
100	Tyr	Asn	TyrAsn	0.652926	-0.878193	-0.621113	0.0861325	0.035865	0.150844	-0.395846	X		X
101	Phe	Gln	PheGln	0.588744	-0.856985	-0.622304	0.057737	0.133606	0.0638964	-0.354063	X		X
102	Ser	Phe	SerPhe	0.75922	-0.758477	-0.624021	0.0517616	0.160352	0.158158	-0.624764	X		X
103	Tyr	Lys	TyrLys	0.652926	-0.835076	-0.624428	0.0861325	0.121638	0.112987	-0.442278	X		X
104	Phe	Ala	PheAla	0.588744	-0.784492	-0.624713	0.057737	0.0440689	0.059395	-0.428965	X		X
105	Trp	Met	TrpMet	0.518167	-0.790527	-0.629049	0.0527057	0.114671	0.0977708	-0.356688	X		X
106	Phe	Leu	PheLeu	0.588744	-0.789284	-0.630137	0.057737	0.090488	0.0727407	-0.429597	X		X
107	Phe	Arg	PheArg	0.588744	-0.782014	-0.633814	0.057737	0.124492	0.0931271	-0.440544	X		X
108	Tyr	Arg	TyrArg	0.652926	-0.782014	-0.634059	0.0861325	0.124492	0.0700358	-0.50497	X		X
109	Tyr	Asp	TyrAsp	0.652926	-0.911173	-0.636295	0.0861325	0.00750924	0.0141651	-0.378048	X		X
110	Arg	Leu	ArgLeu	0.996426	-0.789284	-0.637324	0.0788636	0.090488	0.0675292	-0.844465	X		X
111	Leu	Phe	LeuPhe	0.245551	-0.758477	-0.638558	0.00957201	0.160352	0.0729273	-0.125632			X
112	Arg	Lys	ArgLys	0.996426	-0.835076	-0.640287	0.0788636	0.121638	0.0871577	-0.801637	X		X
113	Phe	Val	PheVal	0.588744	-0.775426	-0.640407	0.057737	0.0967506	0.0689678	-0.453725	X		X
114	Arg	Tyr	ArgTyr	0.996426	-0.829596	-0.640531	0.0788636	0.138633	0.0291093	-0.807361	X		X
115	Phe	Pro	PhePro	0.588744	-0.748182	-0.640539	0.057737	0.0949653	0.108844	-0.481101	X		X
116	Ala	Arg	AlaArg	0.777125	-0.782014	-0.646264	0.0621705	0.124492	0.100131	-0.641374	X		X
117	Trp	Trp	TrpTrp	0.518167	-0.758769	-0.646749	0.0527057	0.117946	0.0967719	-0.406146	X		X
118	Ser	Arg	SerArg	0.75922	-0.782014	-0.648226	0.0517616	0.124492	0.0750643	-0.625432	X		X
119	Trp	Ile	TrpIle	0.518167	-0.791572	-0.648933	0.0527057	0.0753944	0.0383267	-0.375528	X		X
120	Arg	Met	ArgMet	0.996426	-0.790527	-0.649032	0.0788636	0.114671	0.112655	-0.85493	X		X
121	Tyr	Ile	TyrIle	0.652926	-0.791572	-0.65235	0.0861325	0.0753944	0.00263699	-0.513704	X		X
122	Val	Ile	ValIle	0.143175	-0.791572	-0.65465	0.0140298	0.0753944	0.0557365	-0.00625322			X
123	Ser	Ile	SerIle	0.75922	-0.791572	-0.656454	0.0517616	0.0753944	0.0376787	-0.624102	X		X
124	Glu	Arg	GluArg	-0.110594	-0.782014	-0.656826	0.0126121	0.124492	0.0885691	0.235782	X
125	Arg	Gln	ArgGln	0.996426	-0.856985	-0.65731	0.0788636	0.133606	0.0896215	-0.796751	X		X
126	Tyr	Met	TyrMet	0.652926	-0.790527	-0.657392	0.0861325	0.114671	0.167399	-0.51979	X		X
127	Trp	Pro	TrpPro	0.518167	-0.748182	-0.657441	0.0527057	0.0949653	0.166638	-0.427426	X		X
128	Arg	Thr	ArgThr	0.996426	-0.813172	-0.657937	0.0788636	0.102128	0.0875246	-0.84119	X		X
129	Trp	Val	TrpVal	0.518167	-0.775426	-0.660179	0.0527057	0.0967506	0.0929056	-0.40292	X		X
130	Trp	Arg	TrpArg	0.518167	-0.782014	-0.665018	0.0527057	0.124492	0.11137	-0.401171	X		X
131	Trp	Ala	TrpAla	0.518167	-0.784492	-0.666195	0.0527057	0.0440689	0.104306	-0.399869	X		X
132	Phe	His	PheHis	0.588744	-0.804671	-0.667145	0.057737	0.103158	0.0206782	-0.451217	X		X
133	Val	Thr	ValThr	0.143175	-0.813172	-0.667478	0.0140298	0.102128	0.0768131	0.0025195			X
134	Arg	Asn	ArgAsn	0.996426	-0.878193	-0.667794	0.0788636	0.035865	0.00187555	-0.786027	X		X
135	Phe	Lys	PheLys	0.588744	-0.835076	-0.667796	0.057737	0.121638	0.0846448	-0.421464	X		X
136	Trp	Leu	TrpLeu	0.518167	-0.789284	-0.66783	0.0527057	0.090488	0.092424	-0.396713	X		X
137	Ala	Asp	AlaAsp	0.777125	-0.911173	-0.668542	0.0621705	0.00750924	0.0204229	-0.534494	X		X
138	Ala	Leu	AlaLeu	0.777125	-0.789284	-0.669271	0.0621705	0.090488	0.0863696	-0.657111	X		X
139	Pro	Tyr	ProTyr	0.452304	-0.829596	-0.66968	0.0366086	0.138633	0.121363	-0.292389			X
140	Thr	Tyr	ThrTyr	0.651408	-0.829596	-0.672187	0.0463157	0.138633	0.361894	-0.493999			X
141	Asn	Phe	AsnPhe	0.0139311	-0.758477	-0.674176	0.0368156	0.160352	0.0303863	0.0703702
142	Gln	Asn	GlnAsn	-0.0474273	-0.878193	-0.677436	0.00533925	0.035865	0.0390037	0.248184	X
143	Ala	Trp	AlaTrp	0.777125	-0.758769	-0.678616	0.0621705	0.117946	0.114353	-0.696971	X		X
144	Trp	Thr	TrpThr	0.518167	-0.813172	-0.683589	0.0527057	0.102128	0.149758	-0.388583	X		X
145	Leu	Ile	LeuIle	0.245551	-0.791572	-0.683795	0.00957201	0.0753944	0.080364	-0.137774			X
146	Thr	Trp	ThrTrp	0.651408	-0.758769	-0.685552	0.0463157	0.117946	0.0708821	-0.578191	X		X
147	Pro	Leu	ProLeu	0.452304	-0.789284	-0.686476	0.0366086	0.090488	0.0328272	-0.349496	X		X
148	His	Glu	HisGlu	0.315283	-0.8931	-0.686979	0.0624206	0.054327	0.0557902	-0.109161			X
149	Phe	Thr	PheThr	0.588744	-0.813172	-0.690044	0.057737	0.102128	0.0462318	-0.465615	X		X
150	Ser	Met	SerMet	0.75922	-0.790527	-0.695565	0.0517616	0.114671	0.0775662	-0.664257	X		X
151	Thr	Arg	ThrArg	0.651408	-0.782014	-0.695936	0.0463157	0.124492	0.0785993	-0.56533	X		X
152	Ser	Cys	SerCys	0.75922	-0.913121	-0.69658	0.0517616	0.0810826	0.0705507	-0.542679	X		X
153	Trp	Lys	TrpLys	0.518167	-0.835076	-0.696599	0.0527057	0.121638	0.0891999	-0.37969	X		X
154	Gly	Trp	GlyTrp	0.690496	-0.758769	-0.698216	0.0462	0.117946	0.116877	-0.629943	X		X
155	Pro	His	ProHis	0.452304	-0.804671	-0.700172	0.0366086	0.103158	0.0486729	-0.347805	X		X
156	His	His	HisHis	0.315283	-0.804671	-0.700672	0.0624206	0.103158	0.0544583	-0.211283			X
157	Asp	Tyr	AspTyr	-0.299849	-0.829596	-0.701739	0.0294272	0.138633	0.240571	0.427706	X
158	Thr	Met	ThrMet	0.651408	-0.790527	-0.70201	0.0463157	0.114671	0.0920382	-0.562891	X		X
159	Met	Trp	MetTrp	0.277495	-0.758769	-0.703936	0.0196188	0.117946	0.117503	-0.222662			X
160	Gly	Arg	GlyArg	0.690496	-0.782014	-0.7046	0.0462	0.124492	0.103779	-0.613082	X		X
161	Trp	Gln	TrpGln	0.518167	-0.856985	-0.705524	0.0527057	0.133606	0.0912937	-0.366706	X		X
162	Ala	Met	AlaMet	0.777125	-0.790527	-0.706037	0.0621705	0.114671	0.177923	-0.692634	X		X
163	His	Lys	HisLys	0.315283	-0.835076	-0.706369	0.0624206	0.121638	0.025915	-0.186576			X
164	Ala	Lys	AlaLys	0.777125	-0.835076	-0.707069	0.0621705	0.121638	0.132696	-0.649118	X		X
165	Arg	His	ArgHis	0.996426	-0.804671	-0.710402	0.0788636	0.103158	0.116113	-0.902157	X		X
166	Asp	Met	AspMet	-0.299849	-0.790527	-0.71236	0.0294272	0.114671	0.0521523	0.378016	X
167	Lys	His	LysHis	0.510008	-0.804671	-0.712494	0.0351075	0.103158	0.137808	-0.417831	X		X
168	Lys	Ile	LysIle	0.510008	-0.791572	-0.713079	0.0351075	0.0753944	0.127182	-0.431515	X		X
169	Ser	Leu	SerLeu	0.75922	-0.789284	-0.713165	0.0517616	0.090488	0.134142	-0.683101	X		X
170	His	Arg	HisArg	0.315283	-0.782014	-0.715855	0.0624206	0.124492	0.0295113	-0.249124	X		X
171	Pro	Arg	ProArg	0.452304	-0.782014	-0.716302	0.0366086	0.124492	0.090535	-0.386592	X		X
172	Thr	Glu	ThrGlu	0.651408	-0.8931	-0.716704	0.0463157	0.054327	0.021243	-0.475012	X		X
173	Lys	Trp	LysTrp	0.510008	-0.758769	-0.716753	0.0351075	0.117946	0.101443	-0.467992	X		X
174	Gly	Leu	GlyLeu	0.690496	-0.789284	-0.716764	0.0462	0.090488	0.1127	-0.617975	X		X
175	Lys	Phe	LysPhe	0.510008	-0.758477	-0.717296	0.0351075	0.160352	0.0987486	-0.468827	X		X
176	Leu	Pro	LeuPro	0.245551	-0.748182	-0.718037	0.00957201	0.0949653	0.0746533	-0.215407	X		X
177	His	Met	HisMet	0.315283	-0.790527	-0.720264	0.0624206	0.114671	0.067549	-0.24502	X		X
178	Val	Leu	ValLeu	0.143175	-0.789284	-0.721158	0.0140298	0.090488	0.148909	-0.0750493			X
179	Phe	Asn	PheAsn	0.588744	-0.878193	-0.722243	0.057737	0.035865	0.052192	-0.432794	X		X
180	Tyr	Gln	TyrGln	0.652926	-0.856985	-0.722967	0.0861325	0.133606	0.155226	-0.518908	X		X
181	Phe	Cys	PheCys	0.588744	-0.913121	-0.723733	0.057737	0.0810826	0.0610684	-0.399356	X		X
182	Ser	Gln	SerGln	0.75922	-0.856985	-0.723764	0.0517616	0.133606	0.0672783	-0.626	X		X
183	Asp	Ile	AspIle	-0.299849	-0.791572	-0.725073	0.0294272	0.0753944	0.00909537	0.366347	X
184	Gly	Met	GlyMet	0.690496	-0.790527	-0.725244	0.0462	0.114671	0.103316	-0.625212	X		X
185	Arg	Cys	ArgCys	0.996426	-0.913121	-0.726391	0.0788636	0.0810826	0.0539366	-0.809696	X		X
186	Lys	Ala	LysAla	0.510008	-0.784492	-0.728168	0.0351075	0.0440689	0.0556619	-0.453684	X		X
187	Ala	Phe	AlaPhe	0.777125	-0.758477	-0.72873	0.0621705	0.160352	0.351108	-0.747377	X		X
188	Thr	Ile	ThrIle	0.651408	-0.791572	-0.729395	0.0463157	0.0753944	0.140829	-0.589232	X		X
189	Pro	Ile	ProIle	0.452304	-0.791572	-0.729979	0.0366086	0.0753944	0.337269	-0.390712			X
190	Ser	Glu	SerGlu	0.75922	-0.8931	-0.731048	0.0517616	0.054327	0.0315061	-0.597167	X		X
191	Tyr	Glu	TyrGlu	0.652926	-0.8931	-0.731261	0.0861325	0.054327	0.0144904	-0.491086	X		X
192	Arg	Glu	ArgGlu	0.996426	-0.8931	-0.732228	0.0788636	0.054327	0.0201999	-0.835553	X		X
193	Tyr	Cys	TyrCys	0.652926	-0.913121	-0.733218	0.0861325	0.0810826	0.00247157	-0.473023	X		X
194	Met	Pro	MetPro	0.277495	-0.748182	-0.73415	0.0196188	0.0949653	0.13518	-0.263463	X		X
195	Thr	His	ThrHis	0.651408	-0.804671	-0.736828	0.0463157	0.103158	0.213915	-0.583566	X		X
196	Gln	Cys	GlnCys	-0.0474273	-0.913121	-0.738829	0.00533925	0.0810826	0.0766455	0.221719	X
197	Leu	Leu	LeuLeu	0.245551	-0.789284	-0.739098	0.00957201	0.090488	0.0849449	-0.195365	X		X
198	Gly	Phe	GlyPhe	0.690496	-0.758477	-0.739702	0.0462	0.160352	0.153788	-0.671721	X		X
199	Lys	Arg	LysArg	0.510008	-0.782014	-0.739766	0.0351075	0.124492	0.101192	-0.46776	X		X
200	Asn	Ile	AsnIle	0.0139311	-0.791572	-0.739905	0.0368156	0.0753944	0.154886	0.0377353
201	Lys	Val	LysVal	0.510008	-0.775426	-0.742782	0.0351075	0.0967506	0.110746	-0.477364	X		X
202	Met	Met	MetMet	0.277495	-0.790527	-0.743109	0.0196188	0.114671	0.0194454	-0.230077	X		X
203	Gly	Thr	GlyThr	0.690496	-0.813172	-0.743246	0.0462	0.102128	0.0894298	-0.62057	X		X
204	Trp	Tyr	TrpTyr	0.518167	-0.829596	-0.743356	0.0527057	0.138633	0.171417	-0.431927	X		X
205	Ser	Thr	SerThr	0.75922	-0.813172	-0.744861	0.0517616	0.102128	0.045175	-0.690909	X		X
206	Met	Ile	MetIle	0.277495	-0.791572	-0.746149	0.0196188	0.0753944	0.248259	-0.232073			X
207	Asn	Gln	AsnGln	0.0139311	-0.856985	-0.747016	0.0368156	0.133606	0.0902092	0.0960372
208	Phe	Glu	PheGlu	0.588744	-0.8931	-0.747663	0.057737	0.054327	0.0398464	-0.443306	X		X
209	Ile	Pro	IlePro	0	-0.748182	-0.748182	0	0.0949653	0.0949653	0
210	Cys	Trp	CysTrp	0.0848862	-0.758769	-0.748268	0.00695946	0.117946	0.102525	-0.0743849
211	Cys	Thr	CysThr	0.0848862	-0.813172	-0.74939	0.00695946	0.102128	0.104578	-0.0211037
212	Thr	Gln	ThrGln	0.651408	-0.856985	-0.74993	0.0463157	0.133606	0.139722	-0.544354	X		X
213	Cys	Met	CysMet	0.0848862	-0.790527	-0.750098	0.00695946	0.114671	0.0705503	-0.0444566
214	Val	Trp	ValTrp	0.143175	-0.758769	-0.750981	0.0140298	0.117946	0.112504	-0.135387			X
215	Glu	Thr	GluThr	-0.110594	-0.813172	-0.751632	0.0126121	0.102128	0.131557	0.172135
216	Ala	Gln	AlaGln	0.777125	-0.856985	-0.752544	0.0621705	0.133606	0.0663119	-0.672684	X		X
217	Thr	Lys	ThrLys	0.651408	-0.835076	-0.752996	0.0463157	0.121638	0.120433	-0.569329	X		X
218	Tyr	Thr	TyrThr	0.652926	-0.813172	-0.753371	0.0861325	0.102128	0.0865203	-0.593124	X		X
219	Trp	Cys	TrpCys	0.518167	-0.913121	-0.75352	0.0527057	0.0810826	0.0505294	-0.358566	X		X
220	Gly	Gln	GlyGln	0.690496	-0.856985	-0.753537	0.0462	0.133606	0.103917	-0.587048	X		X
221	Leu	Arg	LeuArg	0.245551	-0.782014	-0.754106	0.00957201	0.124492	0.121073	-0.217643			X
222	Lys	Leu	LysLeu	0.510008	-0.789284	-0.75468	0.0351075	0.090488	0.113919	-0.475404	X		X
223	Met	Phe	MetPhe	0.277495	-0.758477	-0.755732	0.0196188	0.160352	0.206007	-0.27475			X
224	Gly	Lys	GlyLys	0.690496	-0.835076	-0.756927	0.0462	0.121638	0.116436	-0.612346	X		X
225	Asp	Ala	AspAla	-0.299849	-0.784492	-0.757033	0.0294272	0.0440689	0.0813157	0.327308	X
226	Cys	Gln	CysGln	0.0848862	-0.856985	-0.757341	0.00695946	0.133606	0.0808423	0.0147569
227	Cys	Ile	CysIle	0.0848862	-0.791572	-0.757409	0.00695946	0.0753944	0.138634	-0.0507234
228	Lys	Pro	LysPro	0.510008	-0.748182	-0.758317	0.0351075	0.0949653	0.111579	-0.520143	X		X
229	Ile	Phe	IlePhe	0	-0.758477	-0.758477	0	0.160352	0.160352	0
230	Met	Leu	MetLeu	0.277495	-0.789284	-0.758672	0.0196188	0.090488	0.151377	-0.246884			X
231	Ile	Trp	IleTrp	0	-0.758769	-0.758769	0	0.117946	0.117946	0
232	Val	Ala	ValAla	0.143175	-0.784492	-0.759194	0.0140298	0.0440689	0.0633524	-0.117877			X
233	Ala	Cys	AlaCys	0.777125	-0.913121	-0.759701	0.0621705	0.0810826	0.114202	-0.623705	X		X
234	Gly	Tyr	GlyTyr	0.690496	-0.829596	-0.76075	0.0462	0.138633	0.113809	-0.621649	X		X
235	Leu	Met	LeuMet	0.245551	-0.790527	-0.761306	0.00957201	0.114671	0.109772	-0.21633			X
236	Phe	Phe	PhePhe	0.588744	-0.758477	-0.761377	0.057737	0.160352	0.270399	-0.591644	X		X
237	Met	Arg	MetArg	0.277495	-0.782014	-0.761699	0.0196188	0.124492	0.144816	-0.25718			X
238	His	Ile	HisIle	0.315283	-0.791572	-0.763294	0.0624206	0.0753944	0.0479521	-0.287004	X		X
239	Gly	Asn	GlyAsn	0.690496	-0.878193	-0.764335	0.0462	0.035865	0.0471142	-0.576638	X		X
240	His	Val	HisVal	0.315283	-0.775426	-0.765404	0.0624206	0.0967506	0.0853321	-0.30526	X		X
241	Lys	Met	LysMet	0.510008	-0.790527	-0.765986	0.0351075	0.114671	0.12147	-0.485466	X		X
242	Trp	Glu	TrpGlu	0.518167	-0.8931	-0.768959	0.0527057	0.054327	0.042745	-0.394025	X		X
243	Pro	Glu	ProGlu	0.452304	-0.8931	-0.768989	0.0366086	0.054327	0.0098186	-0.328194	X		X
244	Cys	Leu	CysLeu	0.0848862	-0.789284	-0.769819	0.00695946	0.090488	0.15116	-0.0654211
245	Glu	Leu	GluLeu	-0.110594	-0.789284	-0.770304	0.0126121	0.090488	0.0386503	0.129575
246	Lys	Tyr	LysTyr	0.510008	-0.829596	-0.771719	0.0351075	0.138633	0.0537019	-0.452131	X		X
247	Lys	Lys	LysLys	0.510008	-0.835076	-0.773828	0.0351075	0.121638	0.116086	-0.448761	X		X
248	Val	Arg	ValArg	0.143175	-0.782014	-0.774134	0.0140298	0.124492	0.134951	-0.135295			X
249	Ser	Lys	SerLys	0.75922	-0.835076	-0.774208	0.0517616	0.121638	0.180415	-0.698352	X		X
250	Val	Gln	ValGln	0.143175	-0.856985	-0.774604	0.0140298	0.133606	0.12429	-0.0607943			X
251	His	Leu	HisLeu	0.315283	-0.789284	-0.774667	0.0624206	0.090488	0.219741	-0.300665			X
252	Cys	His	CysHis	0.0848862	-0.804671	-0.774696	0.00695946	0.103158	0.157079	-0.0549118
253	Ile	Val	IleVal	0	-0.775426	-0.775426	0	0.0967506	0.0967506	0
254	Met	Ala	MetAla	0.277495	-0.784492	-0.775982	0.0196188	0.0440689	0.0330644	-0.268986	X		X
255	Trp	Asn	TrpAsn	0.518167	-0.878193	-0.778392	0.0527057	0.035865	0.019829	-0.418366	X		X
256	Thr	Asn	ThrAsn	0.651408	-0.878193	-0.778497	0.0463157	0.035865	0.19923	-0.551712	X		X
257	Asn	Arg	AsnArg	0.0139311	-0.782014	-0.78049	0.0368156	0.124492	0.102723	-0.0124067
258	Asn	Val	AsnVal	0.0139311	-0.775426	-0.780893	0.0368156	0.0967506	0.0657127	-0.019398
259	Met	Val	MetVal	0.277495	-0.775426	-0.781685	0.0196188	0.0967506	0.0423576	-0.283755	X		X
260	Glu	Tyr	GluTyr	-0.110594	-0.829596	-0.781996	0.0126121	0.138633	0.159096	0.158194
261	Ile	Arg	IleArg	0	-0.782014	-0.782014	0	0.124492	0.124492	0
262	Asn	His	AsnHis	0.0139311	-0.804671	-0.78446	0.0368156	0.103158	0.0288898	0.00627986
263	Ile	Ala	IleAla	0	-0.784492	-0.784492	0	0.0440689	0.0440689	0
264	Asn	Ala	AsnAla	0.0139311	-0.784492	-0.784839	0.0368156	0.0440689	0.0592909	-0.0142781
265	Gln	Ala	GlnAla	-0.0474273	-0.784492	-0.785707	0.00533925	0.0440689	0.0405429	0.0462126
266	Arg	Asp	ArgAsp	0.996426	-0.911173	-0.786227	0.0788636	0.00750924	0.0342706	-0.87148	X		X
267	Cys	Val	CysVal	0.0848862	-0.775426	-0.786556	0.00695946	0.0967506	0.0805293	-0.096016
268	Trp	Asp	TrpAsp	0.518167	-0.911173	-0.786955	0.0527057	0.00750924	0.0145147	-0.393949	X		X
269	Ser	His	SerHis	0.75922	-0.804671	-0.787072	0.0517616	0.103158	0.117628	-0.741621	X		X
270	Lys	Gln	LysGln	0.510008	-0.856985	-0.787448	0.0351075	0.133606	0.124343	-0.440471	X		X
271	Cys	Arg	CysArg	0.0848862	-0.782014	-0.788271	0.00695946	0.124492	0.0955103	-0.0911433
272	Asp	Thr	AspThr	-0.299849	-0.813172	-0.788555	0.0294272	0.102128	0.107831	0.324466	X
273	Ser	Asn	SerAsn	0.75922	-0.878193	-0.788661	0.0517616	0.035865	0.0212278	-0.669689	X		X
274	Ile	Leu	IleLeu	0	-0.789284	-0.789284	0	0.090488	0.090488	0
275	Leu	Lys	LeuLys	0.245551	-0.835076	-0.789689	0.00957201	0.121638	0.115913	-0.200164			X
276	Lys	Thr	LysThr	0.510008	-0.813172	-0.789973	0.0351075	0.102128	0.154884	-0.486809	X		X
277	Pro	Met	ProMet	0.452304	-0.790527	-0.790049	0.0366086	0.114671	0.163256	-0.451826	X		X
278	Asp	Gln	AspGln	-0.299849	-0.856985	-0.790336	0.0294272	0.133606	0.0878571	0.366498	X
279	Ile	Met	IleMet	0	-0.790527	-0.790527	0	0.114671	0.114671	0
280	Glu	Gln	GluGln	-0.110594	-0.856985	-0.790731	0.0126121	0.133606	0.113315	0.176848
281	Val	Val	ValVal	0.143175	-0.775426	-0.790842	0.0140298	0.0967506	0.116347	-0.158591			X
282	Val	Phe	ValPhe	0.143175	-0.758477	-0.791199	0.0140298	0.160352	0.191729	-0.175897			X
283	Ile	Ile	IleIle	0	-0.791572	-0.791572	0	0.0753944	0.0753944	0
284	Asn	Trp	AsnTrp	0.0139311	-0.758769	-0.793584	0.0368156	0.117946	0.131781	-0.0487464
285	Gln	Thr	GlnThr	-0.0474273	-0.813172	-0.793624	0.00533925	0.102128	0.26719	0.0669752
286	Pro	Asn	ProAsn	0.452304	-0.878193	-0.794001	0.0366086	0.035865	0.17905	-0.368113	X		X
287	His	Pro	HisPro	0.315283	-0.748182	-0.796059	0.0624206	0.0949653	0.0660466	-0.36316	X		X
288	Thr	Thr	ThrThr	0.651408	-0.813172	-0.796955	0.0463157	0.102128	0.0251217	-0.635191	X		X
289	Leu	Gln	LeuGln	0.245551	-0.856985	-0.798648	0.00957201	0.133606	0.143629	-0.187215			X
290	Glu	Trp	GluTrp	-0.110594	-0.758769	-0.799043	0.0126121	0.117946	0.150674	0.0703211
291	Met	His	MetHis	0.277495	-0.804671	-0.79927	0.0196188	0.103158	0.201883	-0.272094			X
292	Gln	Asp	GlnAsp	-0.0474273	-0.911173	-0.799818	0.00533925	0.00750924	0.116163	0.158782	X
293	Gln	Leu	GlnLeu	-0.0474273	-0.789284	-0.801157	0.00533925	0.090488	0.0471805	0.0355541
294	Met	Lys	MetLys	0.277495	-0.835076	-0.801333	0.0196188	0.121638	0.218064	-0.243753			X
295	Leu	Thr	LeuThr	0.245551	-0.813172	-0.803627	0.00957201	0.102128	0.12097	-0.236006	X		X
296	Gln	Val	GlnVal	-0.0474273	-0.775426	-0.804258	0.00533925	0.0967506	0.0950062	0.0185948
297	Ile	His	IleHis	0	-0.804671	-0.804671	0	0.103158	0.103158	0
298	Val	Lys	ValLys	0.143175	-0.835076	-0.805851	0.0140298	0.121638	0.115865	-0.11395			X
299	Glu	Met	GluMet	-0.110594	-0.790527	-0.807933	0.0126121	0.114671	0.0961959	0.0931894
300	Gly	Glu	GlyGlu	0.690496	-0.8931	-0.80987	0.0462	0.054327	0.049935	-0.607266	X		X
301	Cys	Asn	CysAsn	0.0848862	-0.878193	-0.810617	0.00695946	0.035865	0.0701154	-0.0173105
302	Pro	Gln	ProGln	0.452304	-0.856985	-0.811077	0.0366086	0.133606	0.147938	-0.406397	X		X
303	Lys	Asn	LysAsn	0.510008	-0.878193	-0.811104	0.0351075	0.035865	0.039736	-0.44292	X		X
304	Met	Thr	MetThr	0.277495	-0.813172	-0.81215	0.0196188	0.102128	0.0880365	-0.276474	X		X
305	Cys	Ala	CysAla	0.0848862	-0.784492	-0.812667	0.00695946	0.0440689	0.0921002	-0.113061
306	Ile	Thr	IleThr	0	-0.813172	-0.813172	0	0.102128	0.102128	0
307	Val	His	ValHis	0.143175	-0.804671	-0.814358	0.0140298	0.103158	0.133904	-0.152862			X
308	Glu	Val	GluVal	-0.110594	-0.775426	-0.815057	0.0126121	0.0967506	0.10505	0.0709631
309	Leu	Tyr	LeuTyr	0.245551	-0.829596	-0.815783	0.00957201	0.138633	0.105162	-0.231738			X
310	Ala	Thr	AlaThr	0.777125	-0.813172	-0.816367	0.0621705	0.102128	0.170422	-0.780319	X		X
311	Ala	Glu	AlaGlu	0.777125	-0.8931	-0.817618	0.0621705	0.054327	0.00744381	-0.701642	X		X
312	Gln	Pro	GlnPro	-0.0474273	-0.748182	-0.818224	0.00533925	0.0949653	0.230763	-0.0226154
313	Gly	Cys	GlyCys	0.690496	-0.913121	-0.818274	0.0462	0.0810826	0.0617768	-0.595649	X		X
314	Glu	Lys	GluLys	-0.110594	-0.835076	-0.819207	0.0126121	0.121638	0.137217	0.126463
315	Tyr	Phe	TyrPhe	0.652926	-0.758477	-0.8204	0.0861325	0.160352	0.0415925	-0.714849	X		X
316	Thr	Cys	ThrCys	0.651408	-0.913121	-0.820582	0.0463157	0.0810826	0.0108893	-0.55887	X		X
317	Asn	Cys	AsnCys	0.0139311	-0.913121	-0.820662	0.0368156	0.0810826	0.0778548	0.0785271
318	Cys	Tyr	CysTyr	0.0848862	-0.829596	-0.822508	0.00695946	0.138633	0.208112	-0.0777983
319	His	Thr	HisThr	0.315283	-0.813172	-0.822997	0.0624206	0.102128	0.217923	-0.325107			X
320	Asp	Val	AspVal	-0.299849	-0.775426	-0.824826	0.0294272	0.0967506	0.0411323	0.250448	X
321	Phe	Asp	PheAsp	0.588744	-0.911173	-0.82567	0.057737	0.00750924	0.017175	-0.503241	X		X
322	Asp	Leu	AspLeu	-0.299849	-0.789284	-0.826971	0.0294272	0.090488	0.0928028	0.262161	X
323	Met	Gln	MetGln	0.277495	-0.856985	-0.828359	0.0196188	0.133606	0.116111	-0.24887			X
324	Thr	Asp	ThrAsp	0.651408	-0.911173	-0.829591	0.0463157	0.00750924	0.0979209	-0.569826	X		X
325	Ile	Tyr	IleTyr	0	-0.829596	-0.829596	0	0.138633	0.138633	0
326	Glu	Pro	GluPro	-0.110594	-0.748182	-0.833179	0.0126121	0.0949653	0.150469	0.0255967
327	Asn	Thr	AsnThr	0.0139311	-0.813172	-0.833306	0.0368156	0.102128	0.0238868	-0.0340651
328	Cys	Lys	CysLys	0.0848862	-0.835076	-0.834609	0.00695946	0.121638	0.0787793	-0.0844195
329	Asn	Pro	AsnPro	0.0139311	-0.748182	-0.83475	0.0368156	0.0949653	0.161653	-0.100499
330	Ile	Lys	IleLys	0	-0.835076	-0.835076	0	0.121638	0.121638	0
331	Asn	Lys	AsnLys	0.0139311	-0.835076	-0.835125	0.0368156	0.121638	0.11125	-0.0139806
332	Cys	Pro	CysPro	0.0848862	-0.748182	-0.835521	0.00695946	0.0949653	0.127106	-0.172226
333	Met	Cys	MetCys	0.277495	-0.913121	-0.835923	0.0196188	0.0810826	0.0624451	-0.200298	X		X
334	Ala	Asn	AlaAsn	0.777125	-0.878193	-0.836587	0.0621705	0.035865	0.114157	-0.735519	X		X
335	Asn	Glu	AsnGlu	0.0139311	-0.8931	-0.836827	0.0368156	0.054327	0.010192	0.0423421
336	Asp	Trp	AspTrp	-0.299849	-0.758769	-0.838766	0.0294272	0.117946	0.0971447	0.219852
337	Pro	Thr	ProThr	0.452304	-0.813172	-0.839089	0.0366086	0.102128	0.0257394	-0.478221	X		X
338	Glu	Ala	GluAla	-0.110594	-0.784492	-0.839244	0.0126121	0.0440689	0.101914	0.0558427
339	Lys	Cys	LysCys	0.510008	-0.913121	-0.839972	0.0351075	0.0810826	0.0496574	-0.436859	X		X
340	Asn	Met	AsnMet	0.0139311	-0.790527	-0.840236	0.0368156	0.114671	0.12079	-0.0636394
341	Asn	Leu	AsnLeu	0.0139311	-0.789284	-0.841338	0.0368156	0.090488	0.173479	-0.0659851
342	Asn	Tyr	AsnTyr	0.0139311	-0.829596	-0.845954	0.0368156	0.138633	0.152214	-0.0302893
343	Leu	Glu	LeuGlu	0.245551	-0.8931	-0.846062	0.00957201	0.054327	0.0621089	-0.198513	X		X
344	Leu	Cys	LeuCys	0.245551	-0.913121	-0.847375	0.00957201	0.0810826	0.0812729	-0.179805	X		X
345	Asp	Lys	AspLys	-0.299849	-0.835076	-0.847515	0.0294272	0.121638	0.0382049	0.28741	X
346	Pro	Cys	ProCys	0.452304	-0.913121	-0.848333	0.0366086	0.0810826	0.0065508	-0.387517	X		X
347	Glu	Ile	GluIle	-0.110594	-0.791572	-0.85093	0.0126121	0.0753944	0.0984196	0.0512368
348	Lys	Glu	LysGlu	0.510008	-0.8931	-0.851838	0.0351075	0.054327	0.0384089	-0.468746	X		X
349	Val	Pro	ValPro	0.143175	-0.748182	-0.854139	0.0140298	0.0949653	0.123914	-0.249133	X		X
350	Met	Tyr	MetTyr	0.277495	-0.829596	-0.855476	0.0196188	0.138633	0.00410117	-0.303376	X		X
351	Ile	Gln	IleGln	0	-0.856985	-0.856985	0	0.133606	0.133606	0
352	His	Asp	HisAsp	0.315283	-0.911173	-0.857512	0.0624206	0.00750924	0.0206809	-0.261622	X		X
353	Leu	Asn	LeuAsn	0.245551	-0.878193	-0.862584	0.00957201	0.035865	0.0692512	-0.229942	X		X
354	Glu	His	GluHis	-0.110594	-0.804671	-0.866123	0.0126121	0.103158	0.0432278	0.0491426
355	Ala	His	AlaHis	0.777125	-0.804671	-0.866603	0.0621705	0.103158	0.0460751	-0.839057	X		X
356	Val	Tyr	ValTyr	0.143175	-0.829596	-0.87023	0.0140298	0.138633	0.109733	-0.18381			X
357	Met	Glu	MetGlu	0.277495	-0.8931	-0.871865	0.0196188	0.054327	0.0615691	-0.25626	X		X
358	His	Cys	HisCys	0.315283	-0.913121	-0.877223	0.0624206	0.0810826	0.0102793	-0.279385	X		X
359	Val	Cys	ValCys	0.143175	-0.913121	-0.877722	0.0140298	0.0810826	0.0830368	-0.107776			X
360	Asp	Arg	AspArg	-0.299849	-0.782014	-0.878011	0.0294272	0.124492	0.120929	0.203851
361	Ile	Asn	IleAsn	0	-0.878193	-0.878193	0	0.035865	0.035865	0
362	Glu	Asp	GluAsp	-0.110594	-0.911173	-0.878434	0.0126121	0.00750924	0.0528846	0.143333	X
363	Asp	Asp	AspAsp	-0.299849	-0.911173	-0.87868	0.0294272	0.00750924	0.111088	0.332341	X
364	Gln	Tyr	GlnTyr	-0.0474273	-0.829596	-0.881051	0.00533925	0.138633	0.0288559	-0.0040281
365	Lys	Asp	LysAsp	0.510008	-0.911173	-0.886132	0.0351075	0.00750924	0.0368951	-0.484967	X		X
366	Cys	Cys	CysCys	0.0848862	-0.913121	-0.886751	0.00695946	0.0810826	0.0430329	-0.0585163
367	Cys	Phe	CysPhe	0.0848862	-0.758477	-0.888247	0.00695946	0.160352	0.163838	-0.214656
368	Gln	Lys	GlnLys	-0.0474273	-0.835076	-0.892148	0.00533925	0.121638	0.116587	-0.00964511
369	Ile	Glu	IleGlu	0	-0.8931	-0.8931	0	0.054327	0.054327	0
370	Gln	Met	GlnMet	-0.0474273	-0.790527	-0.894052	0.00533925	0.114671	0.0454102	-0.0560973
371	Val	Glu	ValGlu	0.143175	-0.8931	-0.895207	0.0140298	0.054327	0.0226606	-0.145282	X		X
372	Gly	Asp	GlyAsp	0.690496	-0.911173	-0.900836	0.0462	0.00750924	0.0235782	-0.680159	X		X
373	Val	Asp	ValAsp	0.143175	-0.911173	-0.903236	0.0140298	0.00750924	0.0153858	-0.135238	X		X
374	His	Tyr	HisTyr	0.315283	-0.829596	-0.906518	0.0624206	0.138633	0.0980209	-0.392205	X		X
375	Ile	Asp	IleAsp	0	-0.911173	-0.911173	0	0.00750924	0.00750924	0
376	Ile	Cys	IleCys	0	-0.913121	-0.913121	0	0.0810826	0.0810826	0
377	Cys	Glu	CysGlu	0.0848862	-0.8931	-0.914082	0.00695946	0.054327	0.0947065	-0.105868
378	Glu	Cys	GluCys	-0.110594	-0.913121	-0.919347	0.0126121	0.0810826	0.0571706	0.104368
379	Leu	His	LeuHis	0.245551	-0.804671	-0.920077	0.00957201	0.103158	0.232993	-0.360957	X		X
380	Ala	Tyr	AlaTyr	0.777125	-0.829596	-0.921018	0.0621705	0.138633	0.36294	-0.868546	X		X
381	Val	Asn	ValAsn	0.143175	-0.878193	-0.922742	0.0140298	0.035865	0.0483946	-0.187724	X		X
382	Glu	Asn	GluAsn	-0.110594	-0.878193	-0.927013	0.0126121	0.035865	0.00669741	0.0617746	X
383	Gln	Glu	GlnGlu	-0.0474273	-0.8931	-0.927802	0.00533925	0.054327	0.00530814	0.0127253
384	Asp	Cys	AspCys	-0.299849	-0.913121	-0.930598	0.0294272	0.0810826	0.223967	0.282371
385	Glu	Glu	GluGlu	-0.110594	-0.8931	-0.937575	0.0126121	0.054327	0.0763019	0.0661196
386	Pro	Lys	ProLys	0.452304	-0.835076	-0.940545	0.0366086	0.121638	0.241138	-0.557773	X		X
387	Met	Asn	MetAsn	0.277495	-0.878193	-0.948429	0.0196188	0.035865	0.148443	-0.347731	X		X
388	Leu	Asp	LeuAsp	0.245551	-0.911173	-0.954892	0.00957201	0.00750924	0.0284383	-0.289271	X		X
389	Met	Asp	MetAsp	0.277495	-0.911173	-0.956037	0.0196188	0.00750924	0.0268914	-0.322359	X		X
390	Asp	Glu	AspGlu	-0.299849	-0.8931	-0.960459	0.0294272	0.054327	0.0849614	0.23249	X
391	Cys	Asp	CysAsp	0.0848862	-0.911173	-0.967028	0.00695946	0.00750924	0.110044	-0.140741	X
392	Glu	Phe	GluPhe	-0.110594	-0.758477	-0.97989	0.0126121	0.160352	0.112183	-0.110818
393	Asn	Asn	AsnAsn	0.0139311	-0.878193	-0.997269	0.0368156	0.035865	0.0568145	-0.133008	X
394	Gln	Gln	GlnGln	-0.0474273	-0.856985	-1.00698	0.00533925	0.133606	0.104402	-0.102563
395	His	Asn	HisAsn	0.315283	-0.878193	-1.01367	0.0624206	0.035865	0.062924	-0.450757	X		X
396	Asn	Asp	AsnAsp	0.0139311	-0.911173	-1.04717	0.0368156	0.00750924	0.110127	-0.149924
397	Pro	Asp	ProAsp	0.452304	-0.911173	-1.05477	0.0366086	0.00750924	0.16224	-0.595903	X		X
398	Gln	Ile	GlnIle	-0.0474273	-0.791572	-1.09596	0.00533925	0.0753944	0.041873	-0.256958	X
399	Asp	Asn	AspAsn	-0.299849	-0.878193	-1.12889	0.0294272	0.035865	0.03425	0.0491555
400	Asp	His	AspHis	-0.299849	-0.804671	-1.13927	0.0294272	0.103158	0.271562	-0.0347499

## Sheet: Seq LIB 1-30C
	Trial 1				Trial 2				AVERAGE		WT absolute fitness
Rank	AA (105+130)	Selected 1	Unselected 1	Fitness 1	AA (105+130)	Selected 2	Unselected 2	Fitness 2	AA (105+130)	AVG Fitness	Trial 1	Trial 2	AVG
1	TyrGly	86942	3620	2.12459	PheGly	444657	27213	1.84854	PheGly	1.98518	-0.744071	-0.624306	-0.684189
2	PheGly	553179	23180	2.12182	TyrGly	69517	4361	1.8378	TyrGly	1.9812
3	TrpGly	350784	16293	2.07711	TrpGly	278805	18890	1.80436	TrpGly	1.94074
4	HisGly	27724	1790	1.93407	HisGly	24748	2069	1.71307	HisGly	1.82357
5	ArgGly	225883	25584	1.68999	ArgGly	233836	31991	1.49918	ArgGly	1.59458
6	ArgSer	199391	35234	1.49681	ArgSer	237772	40603	1.4029	ArgSer	1.44986
7	SerAla	3759	1411	1.16962	ValGly	40550	17216	1.00735	ValGly	1.03587
8	ValGly	29941	14320	1.06439	MetGly	16897	7569	0.984066	SerAla	1.01138
9	SerGly	13928	7084	1.03768	AlaSer	20678	9359	0.979574	MetGly	1.00609
10	MetGly	11701	6084	1.0281	LeuGly	91496	42628	0.967002	LeuGly	0.98956
11	LeuGly	63874	34457	1.01212	SerSer	21434	11375	0.910447	AlaSer	0.974822
12	AlaSer	14158	8414	0.97007	IleGly	136778	74582	0.898677	SerGly	0.934084
13	IleGly	93762	61280	0.928779	GlySer	237072	134506	0.881433	IleGly	0.913728
14	SerSer	14513	10108	0.901163	ThrSer	15576	9168	0.865476	SerSer	0.905805
15	GlySer	153575	119513	0.852976	SerAla	3070	1859	0.853154	GlySer	0.867205
16	ThrSer	10516	8231	0.850469	SerGly	13944	8896	0.830487	ThrSer	0.857972
17	TyrSer	8283	6511	0.848611	LysGly	58050	41959	0.776272	TyrSer	0.810915
18	ThrAla	973	822	0.817312	TyrSer	10320	7512	0.773219	LysGly	0.77402
19	TrpSer	29319	24769	0.817311	PheSer	58957	47305	0.730923	TrpSer	0.770907
20	ThrGly	5307	4659	0.800627	TrpSer	34919	28435	0.724503	PheSer	0.762262
21	GlnGly	3636	3228	0.795761	GlnGly	4826	3983	0.718672	GlnGly	0.757216
22	PheSer	47521	42399	0.793601	ThrGly	6415	5602	0.694148	ThrGly	0.747388
23	LysGly	37161	34865	0.771768	AsnGly	12429	11560	0.666773	AsnGly	0.670013
24	SerAsp	1383	1572	0.68844	AlaGly	6753	6903	0.625754	ThrAla	0.669778
25	AlaGly	4940	5738	0.679037	LysSer	59173	64905	0.59514	AlaGly	0.652395
26	AsnGly	8424	9916	0.673253	SerAsp	1533	1903	0.541398	SerAsp	0.614919
27	LysSer	34858	56923	0.531085	ThrAla	787	1021	0.522244	LysSer	0.563113
28	HisSer	2172	3585	0.526441	HisSer	2546	4005	0.438551	HisSer	0.482496
29	GlyGly	46589	80863	0.504604	ProVal	450	750	0.413446	GlyGly	0.456843
30	ProTrp	394	718	0.483443	GlyGly	57507	96813	0.409082	ProVal	0.422726
31	GlyAla	5672	10922	0.459505	MetSer	6331	12188	0.350835	ProTrp	0.403503
32	GlnTrp	945	1838	0.455157	LeuSer	30492	59012	0.34854	GlyAla	0.381818
33	ValMet	891	1748	0.451407	ProSer	1371	2705	0.340165	GlnTrp	0.379809
34	ProVal	272	558	0.432005	HisTrp	761	1503	0.33972	HisTrp	0.362201
35	AlaAla	375	820	0.404288	ProTrp	461	945	0.323564	ValMet	0.348999
36	HisTrp	518	1185	0.384682	GlnTrp	1084	2322	0.304462	ProGly	0.338488
37	ProGly	788	1825	0.379334	GlyAla	6291	13486	0.304131	AlaAla	0.334318
38	SerVal	1143	2841	0.348646	ProAla	144	313	0.298113	MetSer	0.323239
39	GlyVal	8336	21938	0.323831	ProGly	949	2065	0.297641	LeuSer	0.32023
40	AlaVal	838	2272	0.310906	AlaAla	458	1076	0.264348	ProSer	0.312265
41	ProAla	91	248	0.30866	SerVal	1438	3486	0.250726	ProAla	0.303387
42	MetSer	3832	10761	0.295644	ValMet	903	2210	0.24659	SerVal	0.299686
43	LeuSer	18208	51572	0.291919	GlyVal	11154	27529	0.242935	GlyVal	0.283383
44	GlnPhe	41	118	0.284973	AlaVal	1132	2837	0.236282	AlaVal	0.273594
45	ProSer	848	2444	0.284365	ValSer	10387	27516	0.2122	GlnPhe	0.244802
46	LeuTrp	5518	16654	0.264334	GlnPhe	46	124	0.204631	ValSer	0.198227
47	TrpPhe	38	130	0.209911	TyrAsn	26	83	0.13119	ArgVal	0.150882
48	GluGly	3578	12819	0.189857	ArgAla	1709	5496	0.12799	ArgAla	0.148454
49	ValSer	6762	24541	0.184254	ArgVal	3102	10023	0.125939	GluGly	0.144486
50	PheHis	116	422	0.183216	GluGly	4341	14920	0.0991157	TyrAsn	0.1366
51	ArgVal	2116	7830	0.175825	CysSer	3644	13139	0.0783108	LeuTrp	0.136473
52	ArgAla	1161	4365	0.168919	ArgPhe	119	439	0.0683772	ArgPhe	0.115698
53	ArgPhe	90	343	0.163019	CysGly	2124	8710	0.0224311	TrpPhe	0.0651847
54	ProPhe	22	84	0.162214	HisPhe	14	58	0.0179948	ProPhe	0.0635472
55	GlnArg	719	2813	0.15163	TyrAsp	36	151	0.0126203	CysSer	0.0604616
56	TyrPro	53	208	0.150283	LeuAla	1446	6088	0.0109884	TyrHis	0.0581433
57	GlnIle	16	63	0.14885	LeuTrp	5357	22678	0.00861164	CysGly	0.055068
58	TyrHis	17	67	0.148445	IleSer	59160	255460	0	GlnArg	0.0491478
59	PheIle	128	509	0.144563	GlnSer	1244	5667	-0.0232381	HisPhe	0.0410594
60	TyrAsn	13	52	0.142011	AlaIle	46	210	-0.0241667	LeuAla	0.0391162
61	ThrVal	390	1648	0.118178	TyrHis	20	93	-0.0321582	PheIle	0.0391117
62	TyrTrp	415	1793	0.108539	ProPhe	22	103	-0.0351198	ThrVal	0.0286505
63	SerTrp	840	3707	0.0993275	PhePro	396	1878	-0.0407057	SerTrp	0.0252982
64	TyrTyr	20	89	0.0957108	AsnSer	3635	17262	-0.041292	TyrTrp	0.0223414
65	CysGly	1601	7257	0.087705	SerTrp	1017	4913	-0.0487311	PhePro	0.0097546
66	TyrIle	22	100	0.0864935	GlnArg	765	3735	-0.0533344	ArgIle	0.00145555
67	TyrGln	72	334	0.0776568	ArgIle	148	727	-0.055978	TyrPro	0.00141552
68	PheTrp	2376	11102	0.074516	SerPhe	20	99	-0.0593105	IleSer	0
69	PhePhe	84	395	0.071753	ThrVal	436	2166	-0.0608772	TrpPro	-0.00188153
70	TrpPro	189	889	0.0716308	ArgTrp	3028	15103	-0.0626126	TyrGln	-0.00560895
71	HisThr	18	85	0.0699243	TyrTrp	481	2406	-0.0638558	PheTrp	-0.00731791
72	PheVal	1287	6096	0.0686044	TyrGlu	96	481	-0.0645791	ArgTrp	-0.0103832
73	LeuAla	1030	4894	0.067244	PheIle	130	654	-0.0663397	PheHis	-0.0141083
74	HisPhe	14	67	0.064124	TrpPro	234	1202	-0.0753939	AlaIle	-0.0162709
75	HisAsn	5	24	0.0628295	AspGly	708	3637	-0.0754153	AspGly	-0.0185045
76	PhePro	345	1666	0.0602149	TrpPhe	43	223	-0.0795417	PheVal	-0.0201443
77	TrpArg	2994	14483	0.059464	PheTyr	117	614	-0.0846878	GlnSer	-0.0236481
78	ArgIle	96	465	0.0588891	TyrGln	77	408	-0.0888747	PhePhe	-0.0250751
79	TyrAla	99	488	0.0512861	PheTrp	2784	14761	-0.0891518	TyrAla	-0.0250888
80	TyrLys	114	562	0.0512393	HisGln	40	214	-0.093059	TyrVal	-0.0317276
81	TyrArg	800	3958	0.049685	TrpMet	316	1700	-0.0954671	PheTyr	-0.0338079
82	TrpHis	55	273	0.0482708	HisAla	34	183	-0.0956774	TrpArg	-0.0388825
83	GlnHis	10	50	0.0451008	TrpIle	77	416	-0.0973079	ArgPro	-0.0397425
84	ArgPro	317	1592	0.043187	TyrAla	99	540	-0.101464	TrpTrp	-0.0398681
85	CysSer	2332	11727	0.0426124	TyrVal	246	1342	-0.101523	PheArg	-0.0403634
86	ArgTrp	2260	11385	0.0418462	ArgMet	435	2402	-0.106789	TyrCys	-0.0404807
87	PheArg	4844	24513	0.0398784	PheAla	590	3269	-0.108268	PheAla	-0.0440942
88	TyrCys	72	365	0.0391104	PheVal	1449	8040	-0.108893	TyrLys	-0.0449094
89	TrpLeu	254	1289	0.0386516	TrpTrp	1878	10437	-0.109585	PheLeu	-0.0463113
90	AspGly	618	3138	0.0384063	ArgArg	5280	29352	-0.109709	TyrArg	-0.0472519
91	TyrVal	196	996	0.0380675	TrpAla	391	2188	-0.112576	ArgArg	-0.0514441
92	PheLeu	389	2000	0.0329904	TrpVal	960	5400	-0.114828	TrpVal	-0.0516187
93	HisMet	28	145	0.0298608	PheMet	471	2653	-0.115422	AsnSer	-0.0532317
94	TrpTrp	1550	8027	0.0298492	PheGln	558	3162	-0.118033	PheGln	-0.0558878
95	TyrLeu	66	342	0.0295886	AlaPhe	6	34	-0.118033	TrpLeu	-0.0564999
96	HisLys	56	296	0.0209671	TyrCys	75	427	-0.120072	TrpAla	-0.0571637
97	TrpTyr	73	386	0.0208063	PheArg	5763	32851	-0.120605	AlaMet	-0.059697
98	PheAla	489	2590	0.0200799	PhePhe	92	526	-0.121903	PheMet	-0.061204
99	AlaMet	67	355	0.0199172	ArgPro	367	2102	-0.122672	TyrLeu	-0.0615139
100	HisVal	86	456	0.0196044	CysPhe	41	236	-0.124833	TrpTyr	-0.0673935
101	PheTyr	87	464	0.017072	AlaPro	85	490	-0.125482	ArgLys	-0.0689682
102	TrpVal	743	4013	0.0115904	PheLeu	441	2543	-0.125613	GlnIle	-0.0708045
103	ArgArg	4048	22105	0.00682075	ArgTyr	126	730	-0.127658	TrpHis	-0.071568
104	PheGln	466	2548	0.00625726	ArgLys	679	3964	-0.130969	TrpMet	-0.071766
105	PheLys	634	3514	0.000358271	LeuPhe	119	697	-0.132391	HisVal	-0.0759795
106	IleSer	40648	225481	0	TrpArg	3340	19782	-0.137229	ArgMet	-0.0811588
107	TrpAla	309	1721	-0.00175162	AlaMet	82	488	-0.139311	GlyHis	-0.0826867
108	GlyHis	245	1373	-0.00443368	ArgGln	480	2867	-0.140892	AlaPro	-0.088066
109	HisIle	16	90	-0.00605176	TyrLys	121	723	-0.141058	HisPro	-0.0898089
110	ArgLys	537	3027	-0.00696736	TyrArg	868	5224	-0.144189	PheLys	-0.0901648
111	PheMet	361	2035	-0.00698644	TyrPro	47	285	-0.147452	TrpIle	-0.0907336
112	AlaIle	29	164	-0.00837508	TrpLeu	277	1696	-0.151651	HisThr	-0.0908016
113	TrpLys	463	2632	-0.0106341	HisTyr	24	147	-0.151811	ArgGln	-0.0929838
114	GlnSer	884	5183	-0.0240582	TyrLeu	66	405	-0.152616	HisAla	-0.0944397
115	HisPro	17	100	-0.0254803	HisPro	19	117	-0.154138	ArgHis	-0.0954596
116	PheCys	428	2523	-0.0264027	ArgGlu	528	3257	-0.154889	TyrGlu	-0.0977848
117	PheAsn	130	769	-0.0279122	TrpTyr	84	519	-0.155593	TrpLys	-0.0979235
118	TrpGln	272	1613	-0.0289947	ArgHis	103	637	-0.156007	ArgLeu	-0.0989483
119	SerTyr	16	96	-0.0340805	TrpAsn	77	478	-0.157642	HisAsn	-0.102483
120	ArgHis	87	523	-0.0349117	ArgLeu	549	3418	-0.158905	PheCys	-0.106317
121	ThrIle	17	103	-0.0383175	ThrLys	110	687	-0.160269	CysPhe	-0.107319
122	ArgLeu	425	2579	-0.0389916	GlyHis	294	1839	-0.16094	HisLys	-0.110431
123	ProMet	23	140	-0.0403294	TrpThr	217	1377	-0.167179	TyrAsp	-0.11194
124	HisArg	274	1678	-0.0429706	GluSer	3243	20589	-0.167394	SerPro	-0.112346
125	ArgGln	364	2240	-0.0450759	HisVal	100	641	-0.171563	TrpGln	-0.112521
126	GlnMet	40	247	-0.0465662	TrpAsp	92	592	-0.173239	HisArg	-0.11524
127	SerPro	101	624	-0.0467924	SerPro	119	774	-0.177899	TrpAsn	-0.125623
128	ThrPro	44	272	-0.0470455	PheLys	705	4615	-0.180688	TrpThr	-0.125627
129	TrpMet	219	1357	-0.048065	LeuVal	2309	15137	-0.181321	HisMet	-0.127484
130	AlaPro	60	374	-0.0506496	ArgCys	494	3247	-0.182461	TyrTyr	-0.131373
131	TyrMet	70	440	-0.0542839	AsnTyr	44	291	-0.185146	ThrLys	-0.131838
132	ArgMet	293	1847	-0.0555285	TrpLys	532	3519	-0.185213	TyrMet	-0.141898
133	AsnSer	2376	15314	-0.0651714	TyrPhe	34	225	-0.185409	TrpGlu	-0.142553
134	PheThr	240	1553	-0.0668894	PheCys	457	3030	-0.186232	ArgTyr	-0.142966
135	TrpCys	297	1939	-0.0707506	ArgAsn	112	743	-0.186476	PheThr	-0.143799
136	TrpGlu	366	2403	-0.0732019	HisArg	354	2354	-0.187508	TrpAsp	-0.144651
137	CysIle	41	271	-0.0761147	TrpHis	62	416	-0.191407	LeuPhe	-0.149443
138	AspTyr	8	53	-0.0771151	MetGln	135	907	-0.191979	TrpCys	-0.151762
139	ValThr	165	1100	-0.079838	ArgThr	370	2493	-0.193226	SerPhe	-0.153233
140	ProAsp	6	40	-0.079838	GlyPro	814	5488	-0.193495	ArgThr	-0.15382
141	TrpThr	153	1030	-0.084075	TrpGln	307	2082	-0.196048	ArgGlu	-0.155162
142	TrpIle	45	303	-0.0841593	SerLeu	91	618	-0.196652	GluSer	-0.155882
143	CysPhe	28	191	-0.0898046	LeuPro	423	2911	-0.202407	LeuPro	-0.156383
144	PheAsp	137	937	-0.0909483	MetPro	78	544	-0.20821	TyrIle	-0.157154
145	ValIle	61	419	-0.0928134	ThrMet	61	426	-0.208785	HisGln	-0.157565
146	ValPro	130	893	-0.0928373	PheHis	76	534	-0.211433	SerTyr	-0.15762
147	HisAla	24	165	-0.0932019	TrpGlu	383	2694	-0.211904	GlyPro	-0.157649
148	TrpAsn	59	406	-0.0936033	HisGlu	44	310	-0.212614	ProAsp	-0.159802
149	ThrLys	78	549	-0.103407	GluPhe	21	150	-0.218577	AsnTyr	-0.161789
150	AsnPro	69	486	-0.103716	PheThr	309	2218	-0.220708	LeuVal	-0.162271
151	GluTyr	34	241	-0.106467	GlnAsp	31	223	-0.221648	ValThr	-0.164926
152	GluArg	1511	10759	-0.108437	ThrCys	66	478	-0.224589	PheAsn	-0.171075
153	LeuPro	342	2446	-0.11036	PheGlu	627	4548	-0.225258	ArgCys	-0.173172
154	ArgThr	251	1812	-0.114414	AlaThr	86	626	-0.226781	GluArg	-0.17404
155	TrpAsp	73	529	-0.116062	MetAsn	33	241	-0.228208	MetPro	-0.174227
156	AspMet	42	305	-0.11698	ProGln	22	161	-0.229108	ThrPro	-0.176702
157	GlyPro	621	4560	-0.121802	TyrMet	80	586	-0.229513	PheGlu	-0.179391
158	AspPro	34	250	-0.12239	AspSer	797	5841	-0.229734	GlnAsp	-0.184351
159	TyrThr	64	475	-0.126443	TrpCys	313	2310	-0.232773	HisLeu	-0.198307
160	AspVal	113	845	-0.129707	GlnGln	35	262	-0.238939	SerArg	-0.199978
161	SerArg	835	6248	-0.129984	GluArg	1874	14051	-0.239643	PheAsp	-0.202318
162	TyrGlu	58	435	-0.13099	ProAsp	8	60	-0.239767	ValPro	-0.203466
163	PheGlu	513	3870	-0.133523	HisLys	56	422	-0.24183	AlaArg	-0.203671
164	ArgAsp	105	797	-0.136198	MetLeu	90	680	-0.242972	GlyPhe	-0.20402
165	MetHis	10	76	-0.136743	SerHis	24	183	-0.246945	ValIle	-0.206683
166	AsnTyr	27	206	-0.138433	ThrArg	696	5326	-0.248497	ArgAsn	-0.208074
167	AlaArg	651	4973	-0.138967	AlaLeu	63	483	-0.249312	MetGln	-0.213503
168	MetPro	65	498	-0.140245	ValThr	215	1651	-0.250014	AsnPro	-0.213548
169	LysLeu	389	2983	-0.140633	HisThr	17	131	-0.251528	GlyIle	-0.215173
170	HisLeu	62	478	-0.142965	AsnAla	165	1276	-0.253072	ThrArg	-0.21772
171	LeuVal	1585	12227	-0.14322	HisLeu	78	604	-0.253648	ValTyr	-0.21782
172	GluSer	2378	18393	-0.14437	MetPhe	19	148	-0.256213	MetLeu	-0.218242
173	AlaAsp	20	155	-0.145231	ValLeu	188	1477	-0.259928	ArgAsp	-0.218448
174	GlyPhe	109	848	-0.146899	GlyPhe	148	1166	-0.261142	HisGlu	-0.218693
175	GlnAsp	23	179	-0.147054	ValTyr	44	348	-0.262832	GlnGln	-0.218915
176	LysPro	314	2476	-0.15275	ThrLeu	60	475	-0.263248	AlaLeu	-0.219399
177	GlyIle	172	1361	-0.154259	CysPro	108	857	-0.264262	MetTrp	-0.219533
178	CysTyr	36	285	-0.154472	AspHis	8	64	-0.267795	ValLeu	-0.220279
179	ArgGlu	365	2896	-0.155435	HisAsn	7	56	-0.267795	SerLeu	-0.221556
180	TyrPhe	24	191	-0.156751	AlaArg	843	6753	-0.268374	LysLeu	-0.22207
181	ArgTyr	73	583	-0.158275	SerArg	1045	8402	-0.269972	SerHis	-0.224715
182	ArgCys	333	2694	-0.163883	MetTrp	485	3917	-0.271917	TyrThr	-0.224845
183	GluMet	90	730	-0.16501	IlePro	891	7247	-0.274986	LysPro	-0.226305
184	MetThr	54	439	-0.166	AlaTrp	421	3431	-0.275844	IlePro	-0.228602
185	LeuPhe	72	586	-0.166494	GlyIle	214	1745	-0.276087	LysMet	-0.229444
186	MetTrp	344	2804	-0.167149	AspAsn	12	98	-0.27675	CysIle	-0.231284
187	MetTyr	19	155	-0.167507	ProHis	9	74	-0.279694	GlnMet	-0.234088
188	LysMet	353	2906	-0.17145	SerTyr	16	132	-0.281159	LysIle	-0.235001
189	LeuTyr	86	710	-0.172689	LysAla	624	5160	-0.28217	AlaThr	-0.235486
190	ValTyr	31	256	-0.172808	ValAsp	76	629	-0.282542	ProMet	-0.236467
191	IlePhe	111	920	-0.174394	HisMet	25	208	-0.284829	MetThr	-0.236781
192	ValLys	252	2102	-0.177161	CysAsn	52	433	-0.28519	AlaTrp	-0.237206
193	LeuLeu	395	3298	-0.177583	AsnPhe	9	75	-0.285524	AspTyr	-0.237622
194	ValVal	465	3884	-0.177755	ThrTrp	316	2639	-0.286458	ThrIle	-0.239706
195	ThrHis	10	84	-0.180209	LysIle	112	936	-0.286763	ThrGln	-0.241244
196	ValLeu	147	1236	-0.18063	LysMet	462	3867	-0.287437	ValLys	-0.241692
197	IlePro	688	5806	-0.182218	IleMet	735	6166	-0.288421	LeuLeu	-0.242122
198	ThrGln	43	363	-0.182367	GlnIle	7	59	-0.290459	GlnLeu	-0.244353
199	AsnLeu	88	743	-0.182435	ValAla	359	3038	-0.292199	MetAla	-0.247547
200	ProLeu	27	228	-0.1825	GlnLeu	87	737	-0.292653	ThrLeu	-0.247569
201	LysIle	85	719	-0.183239	ValPhe	27	229	-0.293177	GluMet	-0.247981
202	LeuHis	67	568	-0.184203	GlnAla	39	331	-0.293469	AspSer	-0.249214
203	ProTyr	8	68	-0.185348	MetAla	98	832	-0.293603	GluTyr	-0.249601
204	ThrArg	480	4095	-0.186942	GlnPro	21	179	-0.295339	GlyTrp	-0.25061
205	GluHis	16	137	-0.18853	LeuIle	122	1045	-0.297462	ThrTrp	-0.251027
206	AlaLeu	43	369	-0.189487	AsnAsp	37	317	-0.297563	GlyArg	-0.25186
207	MetLys	94	810	-0.191286	LeuMet	398	3425	-0.299483	LysTrp	-0.252476
208	IleIle	153	1320	-0.191812	LysPro	354	3049	-0.299859	ValVal	-0.252616
209	LysLys	589	5083	-0.191934	ProArg	194	1671	-0.29988	ValTrp	-0.255143
210	MetLeu	62	537	-0.193512	ValTrp	1162	10009	-0.29989	ThrMet	-0.255958
211	AspIle	6	52	-0.193781	ThrGln	55	474	-0.300121	LysLys	-0.257074
212	GlyArg	8822	76836	-0.195927	ArgAsp	108	932	-0.300697	ProLeu	-0.257618
213	GlnLeu	66	575	-0.196053	IleHis	214	1850	-0.301463	LeuMet	-0.258369
214	GlyTrp	4300	37474	-0.196191	LysTrp	2571	22316	-0.30322	MetLys	-0.258936
215	AlaTrp	295	2585	-0.198568	LysLeu	439	3813	-0.303508	GlyLeu	-0.259289
216	GlnGln	26	228	-0.198891	AlaCys	61	530	-0.303651	LeuHis	-0.260046
217	MetAla	73	644	-0.201492	GlnTyr	26	226	-0.30384	IleMet	-0.260181
218	LysTrp	1940	17124	-0.201733	GlyTrp	5781	50388	-0.305029	GlyMet	-0.260409
219	SerHis	19	168	-0.202485	ThrThr	42	367	-0.306122	LeuArg	-0.260717
220	GlyLeu	696	6160	-0.202901	ValLys	304	2657	-0.306223	IleIle	-0.26109
221	GlyMet	652	5792	-0.20451	ThrPro	35	306	-0.306359	IlePhe	-0.262722
222	LeuArg	3437	30626	-0.20584	LeuLeu	474	4147	-0.306661	IleTrp	-0.264307
223	MetArg	649	5816	-0.208309	MetThr	73	640	-0.307562	ThrCys	-0.264659
224	GluThr	84	755	-0.209597	IleTrp	5010	43940	-0.307728	MetVal	-0.265753
225	ValArg	1503	13519	-0.209915	GlyArg	11585	101621	-0.307793	AlaAsp	-0.266501
226	ValTrp	861	7753	-0.210396	LysVal	1332	11701	-0.308424	IleArg	-0.266936
227	MetVal	174	1577	-0.213212	SerIle	17	150	-0.310348	ProArg	-0.268033
228	GlnVal	89	811	-0.21556	CysThr	124	1099	-0.312281	LeuIle	-0.268247
229	ThrTrp	221	2014	-0.215596	MetMet	66	586	-0.313059	LysAla	-0.270284
230	LysPhe	52	474	-0.215704	PheAsp	120	1067	-0.313688	SerMet	-0.271948
231	AsnLys	186	1696	-0.215842	ValPro	130	1157	-0.314095	ValAla	-0.272533
232	LeuMet	277	2534	-0.217256	PheAsn	103	917	-0.314237	AspVal	-0.273998
233	AsnTrp	498	4558	-0.217474	IleArg	10149	90405	-0.314474	LysArg	-0.274216
234	IleArg	7240	66559	-0.219397	LeuArg	4564	40760	-0.315594	AsnGln	-0.274223
235	IleTrp	3532	32582	-0.220886	GlyLeu	918	8200	-0.315676	ValArg	-0.275626
236	LysArg	3653	33699	-0.220897	GlyMet	825	7380	-0.316308	LysPhe	-0.276108
237	SerMet	43	397	-0.221251	AsnGln	152	1360	-0.316401	AspMet	-0.276308
238	AsnVal	297	2747	-0.222031	LysTyr	90	807	-0.317336	LysVal	-0.276544
239	HisGln	24	222	-0.222071	MetVal	222	1995	-0.318295	LeuLys	-0.277318
240	HisGlu	26	242	-0.224771	HisAsp	10	90	-0.318948	GlnVal	-0.278381
241	GluLeu	106	990	-0.226259	ValIle	60	542	-0.320553	CysTyr	-0.27887
242	LeuLys	493	4618	-0.227536	SerGlu	82	743	-0.32188	MetArg	-0.279629
243	GluTrp	544	5107	-0.228496	LysLys	721	6538	-0.322215	ValPhe	-0.279915
244	CysLeu	110	1035	-0.229477	SerMet	65	590	-0.322644	ValAsp	-0.284444
245	ArgAsn	75	706	-0.229673	TyrThr	67	609	-0.323248	ProHis	-0.284524
246	AlaLys	80	755	-0.230786	AsnPro	65	591	-0.323379	MetTyr	-0.284715
247	AspAsp	18	170	-0.231106	GlnLys	46	420	-0.325197	AsnLeu	-0.285637
248	ThrLeu	39	369	-0.231891	MetLys	119	1090	-0.326585	ThrThr	-0.286388
249	IleMet	508	4807	-0.23194	LeuLys	692	6346	-0.327099	CysHis	-0.286708
250	AsnGln	114	1079	-0.232046	ValVal	577	5296	-0.327477	GlyLys	-0.28681
251	GluAsn	33	313	-0.23296	LysArg	4896	44944	-0.327536	ValGln	-0.286866
252	CysHis	36	342	-0.233653	LeuGln	490	4499	-0.327625	GluPro	-0.288049
253	ProLys	23	219	-0.234646	AsnMet	122	1121	-0.327951	ProTyr	-0.289041
254	MetGln	83	791	-0.235028	IleVal	2105	19414	-0.329568	IleHis	-0.289652
255	ProArg	126	1204	-0.236185	IleLys	1232	11364	-0.329626	GluLeu	-0.290475
256	TyrAsp	16	153	-0.236501	IleIle	196	1811	-0.330368	LeuGln	-0.290791
257	AsnArg	1102	10583	-0.238356	GluMet	111	1027	-0.330953	AsnAsp	-0.293011
258	GlyLys	1141	10966	-0.238692	LysGln	473	4386	-0.331913	LysTyr	-0.293515
259	LeuIle	76	731	-0.239033	GluPro	65	603	-0.332109	AsnLys	-0.295393
260	AsnIle	17	164	-0.240324	ProLeu	31	288	-0.332736	AsnTrp	-0.295411
261	ValGln	141	1361	-0.240568	ValGln	187	1739	-0.333163	GluTrp	-0.29742
262	MetIle	40	387	-0.24158	LysThr	315	2936	-0.334151	LysGln	-0.298825
263	GlyTyr	141	1369	-0.243114	GlyLys	1580	14753	-0.334929	LeuTyr	-0.299266
264	LysHis	62	602	-0.243134	LeuHis	81	758	-0.335889	LysHis	-0.299732
265	GluPro	59	574	-0.243989	LysPhe	70	656	-0.336511	IleVal	-0.300792
266	AlaThr	45	438	-0.244191	CysHis	43	406	-0.339763	CysPro	-0.301053
267	LysVal	949	9247	-0.244664	GlnVal	112	1061	-0.341203	CysThr	-0.30182
268	IleLeu	606	5908	-0.244897	ValArg	1928	18270	-0.341337	GlyTyr	-0.303792
269	SerLeu	51	499	-0.24646	IleThr	612	5808	-0.34198	AspPro	-0.304656
270	AlaHis	15	147	-0.247155	GluIle	42	403	-0.346761	IleLys	-0.306274
271	SerPhe	10	98	-0.247155	ProIle	6	58	-0.349982	IleLeu	-0.306437
272	GlnThr	12	118	-0.24863	MetArg	805	7799	-0.350948	CysTrp	-0.309794
273	IleTyr	126	1241	-0.24933	IlePhe	126	1221	-0.35105	ProIle	-0.310076
274	ValAla	242	2403	-0.252868	AspTrp	224	2172	-0.351317	AsnArg	-0.310766
275	LeuGln	353	3514	-0.253956	GluGln	136	1322	-0.352398	CysArg	-0.310954
276	AspThr	18	180	-0.255929	LeuCys	547	5319	-0.352548	IleAla	-0.311271
277	ValCys	179	1794	-0.256899	IleAsn	195	1898	-0.352967	AsnVal	-0.313441
278	LysAla	421	4234	-0.258398	CysTrp	496	4833	-0.35344	CysLeu	-0.313675
279	GlyGln	688	6931	-0.259137	IleAla	834	8131	-0.353683	GlyGln	-0.313756
280	CysArg	789	8043	-0.26427	SerLys	108	1054	-0.354122	GlnPro	-0.315225
281	AspLys	55	561	-0.264529	GluLeu	136	1329	-0.354691	AspTrp	-0.31781
282	LysGln	324	3314	-0.265737	LysHis	89	873	-0.356329	GlnLys	-0.317962
283	CysTrp	357	3655	-0.266148	CysAla	148	1454	-0.357008	AsnAla	-0.319476
284	ThrThr	24	246	-0.266653	CysArg	1140	11216	-0.357638	GlnAla	-0.319504
285	ValPhe	16	164	-0.266653	TyrTyr	14	138	-0.358456	IleGln	-0.321228
286	AspSer	523	5386	-0.268694	AlaGln	59	583	-0.359522	MetMet	-0.321811
287	IleAla	642	6614	-0.268858	GlyThr	691	6842	-0.36041	HisIle	-0.322457
288	LysTyr	59	609	-0.269695	ThrGlu	56	556	-0.361592	AlaCys	-0.322778
289	ProIle	3	31	-0.27017	ProPro	18	179	-0.362286	AlaLys	-0.323924
290	IleVal	1476	15317	-0.272017	CysAsp	37	368	-0.362351	GlyThr	-0.324168
291	ProGlu	14	146	-0.274154	SerCys	66	659	-0.364047	LeuCys	-0.325937
292	AsnHis	13	136	-0.275525	GlyTyr	185	1849	-0.36447	SerGlu	-0.326338
293	IleGln	429	4508	-0.277456	IleGln	590	5904	-0.365	GlnTyr	-0.326596
294	IleHis	143	1504	-0.277841	GluTrp	661	6635	-0.366345	CysAla	-0.328112
295	GluAla	98	1036	-0.280063	IleCys	1053	10594	-0.367337	ValHis	-0.328232
296	CysGln	91	966	-0.281865	IleLeu	767	7728	-0.367977	AspHis	-0.331014
297	IleLys	800	8513	-0.282922	LeuGlu	547	5514	-0.368185	MetIle	-0.331698
298	ValHis	34	362	-0.283159	GlyGln	872	8794	-0.368375	AlaPhe	-0.331998
299	AspTrp	157	1676	-0.284304	LysCys	442	4466	-0.369202	ProPro	-0.33282
300	ValAsp	51	547	-0.286346	GlnCys	58	589	-0.371393	ThrHis	-0.334926
301	GlyThr	446	4801	-0.287926	ValHis	45	459	-0.373305	LeuThr	-0.335234
302	AsnAsp	27	291	-0.288458	LeuThr	329	3356	-0.373331	IleThr	-0.335678
303	ProHis	5	54	-0.289353	AsnTrp	597	6090	-0.373348	IleTyr	-0.336374
304	CysThr	60	651	-0.291359	GlyCys	1093	11186	-0.37476	ValCys	-0.336378
305	AlaAsn	26	283	-0.292742	AsnLys	218	2232	-0.374943	AsnHis	-0.337018
306	AspArg	296	3231	-0.293974	ValAsn	53	543	-0.375229	AlaAsn	-0.338315
307	LeuThr	214	2353	-0.297137	CysCys	138	1418	-0.376502	GluThr	-0.338482
308	CysAla	104	1149	-0.299216	MetCys	96	991	-0.378508	AspIle	-0.33953
309	LeuCys	393	4343	-0.299327	GluAsp	81	839	-0.379982	AlaGln	-0.339955
310	LeuAsn	73	811	-0.301627	AsnArg	1328	13857	-0.383176	SerLys	-0.340557
311	ValGlu	162	1803	-0.30241	AlaAsn	31	324	-0.383889	LysThr	-0.340783
312	CysVal	175	1950	-0.302926	AlaTyr	8	84	-0.385895	AspThr	-0.341339
313	ThrMet	27	301	-0.303132	CysIle	37	389	-0.386453	GlnThr	-0.341443
314	ProPro	13	145	-0.303354	AlaAsp	22	232	-0.387771	CysAsn	-0.341474
315	ThrCys	37	414	-0.304728	AsnAsn	40	422	-0.387958	ThrGlu	-0.341628
316	GluLys	141	1594	-0.309198	HisHis	9	95	-0.388186	ProLys	-0.343043
317	GlnLys	29	329	-0.310727	AsnLeu	91	962	-0.388839	CysGln	-0.345636
318	CysLys	105	1198	-0.313197	SerAsn	21	223	-0.390791	GluPhe	-0.346933
319	SerGln	48	553	-0.317413	GluVal	330	3515	-0.392117	CysCys	-0.349428
320	AsnThr	50	577	-0.318135	GluTyr	27	288	-0.392734	GluIle	-0.349478
321	AlaGln	40	464	-0.320387	ProTyr	6	64	-0.392734	AspLys	-0.349796
322	ThrGlu	41	477	-0.321664	AsnGlu	157	1678	-0.393598	GlnCys	-0.349979
323	CysCys	95	1107	-0.322353	CysLeu	126	1360	-0.397874	HisTyr	-0.349998
324	SerLys	72	848	-0.326993	AspTyr	5	54	-0.398129	CysVal	-0.351803
325	GlnCys	39	461	-0.328566	AsnHis	21	227	-0.398512	LeuAsn	-0.353863
326	IleThr	324	3837	-0.329376	CysVal	242	2629	-0.40068	ValGlu	-0.355285
327	MetMet	40	475	-0.330563	TyrIle	15	163	-0.400802	AspArg	-0.355984
328	SerGlu	59	701	-0.330795	MetGlu	99	1076	-0.400882	TyrPhe	-0.356966
329	LysAsp	127	1520	-0.333969	AsnCys	119	1294	-0.401093	LeuGlu	-0.357582
330	GlnPro	14	168	-0.33511	MetTyr	19	207	-0.401922	CysLys	-0.359647
331	AspPhe	4	48	-0.33511	CysTyr	28	306	-0.403269	GluHis	-0.361014
332	CysPro	66	797	-0.337844	GlyGlu	1116	12209	-0.403721	SerGln	-0.361442
333	AlaCys	37	451	-0.341904	AsnVal	317	3477	-0.404851	AsnMet	-0.366965
334	LysGlu	388	4757	-0.344431	SerGln	63	692	-0.405471	AsnPhe	-0.367289
335	CysMet	56	687	-0.344698	LysAsn	94	1033	-0.405678	GluGln	-0.36731
336	GluVal	232	2850	-0.345286	CysLys	138	1518	-0.406098	AsnIle	-0.368685
337	GlnAla	24	295	-0.34554	LeuAsn	91	1001	-0.406098	GluVal	-0.368701
338	LeuGlu	397	4896	-0.34698	GlyAsn	214	2362	-0.407571	AlaHis	-0.369233
339	LysThr	174	2148	-0.347414	ValGlu	191	2111	-0.40816	AsnAsn	-0.370678
340	GlnTyr	15	186	-0.349351	AlaGlu	48	532	-0.409376	MetHis	-0.372243
341	GluIle	27	337	-0.352195	CysGln	107	1186	-0.409406	LysAsp	-0.374458
342	AsnAsn	31	388	-0.353399	GluGlu	149	1660	-0.411627	MetAsn	-0.375655
343	GlyGlu	867	10895	-0.355137	LysAsp	159	1785	-0.414946	GlyGlu	-0.379429
344	SerThr	32	415	-0.368827	ValCys	192	2160	-0.415858	AsnThr	-0.379454
345	AspCys	24	319	-0.379509	ThrPhe	8	90	-0.415858	GlyCys	-0.381156
346	AspGln	18	240	-0.380868	AlaLys	96	1083	-0.417062	SerIle	-0.381779
347	GluGln	80	1070	-0.382223	AspArg	383	4330	-0.417994	IleCys	-0.382109
348	GlyAsn	163	2197	-0.385572	AspVal	99	1120	-0.418288	LysGlu	-0.383166
349	AsnAla	84	1133	-0.38588	LeuAsp	118	1340	-0.419928	AspAsp	-0.383303
350	AspLeu	18	243	-0.386263	GlyAsp	298	3386	-0.420176	GluLys	-0.384721
351	GlyCys	685	9275	-0.387553	GlnMet	30	342	-0.42161	SerCys	-0.387383
352	GluCys	88	1196	-0.389178	MetIle	37	422	-0.421816	GluAsp	-0.388152
353	ThrPhe	5	68	-0.389468	LysGlu	471	5373	-0.421901	LysCys	-0.394357
354	AspHis	4	55	-0.394232	IleTyr	143	1637	-0.423418	GluAla	-0.396446
355	MetGlu	66	909	-0.394949	LeuTyr	86	990	-0.425842	GlyAsn	-0.396572
356	GlyAsp	211	2909	-0.39539	AspThr	28	323	-0.42675	GluAsn	-0.397159
357	GluAsp	49	677	-0.396322	ProMet	13	152	-0.432605	IleAsn	-0.397384
358	IleCys	651	9006	-0.39688	GlnThr	19	223	-0.434257	SerAsn	-0.397456
359	CysAsn	29	402	-0.397757	CysGlu	127	1493	-0.434961	MetGlu	-0.397916
360	SerAsn	15	211	-0.40412	AspLys	58	682	-0.435062	ThrPhe	-0.402663
361	AsnMet	63	890	-0.405979	AspMet	31	365	-0.435636	HisAsp	-0.405833
362	AlaGlu	34	481	-0.406595	AsnThr	70	834	-0.440773	CysMet	-0.405869
363	AspAla	20	285	-0.409744	ThrIle	13	155	-0.441094	HisHis	-0.407677
364	SerCys	39	557	-0.41072	IleGlu	743	8946	-0.445345	GlyAsp	-0.407783
365	GlnGlu	30	431	-0.413285	AspLeu	27	326	-0.446559	AlaGlu	-0.407986
366	LysCys	263	3833	-0.419512	ProLys	19	232	-0.45144	AlaTyr	-0.408958
367	ThrAsp	13	191	-0.423019	HisCys	34	418	-0.454403	MetCys	-0.411575
368	HisHis	6	89	-0.427168	GluLys	165	2056	-0.460244	AsnGlu	-0.411823
369	ProCys	19	282	-0.427425	SerThr	44	553	-0.463978	ValAsn	-0.415936
370	GluGlu	91	1355	-0.428827	CysMet	70	886	-0.467041	SerThr	-0.416403
371	AsnGlu	103	1538	-0.430048	GluThr	75	950	-0.467368	AspLeu	-0.416411
372	LeuAsp	82	1229	-0.431667	GluCys	114	1488	-0.480403	GluGlu	-0.420227
373	AlaTyr	4	60	-0.43202	ThrAsn	8	105	-0.482805	LysAsn	-0.423858
374	ProThr	7	106	-0.436137	MetAsp	25	330	-0.485279	LeuAsp	-0.425798
375	IleAsn	120	1841	-0.441802	AspIle	5	66	-0.485279	ProGlu	-0.426852
376	LysAsn	60	921	-0.442038	AspPro	20	265	-0.486921	ProGln	-0.427127
377	ThrTyr	5	77	-0.44345	ThrHis	9	120	-0.489644	GluCys	-0.434791
378	MetCys	52	803	-0.444641	AlaHis	13	174	-0.491311	AspCys	-0.435659
379	IleGlu	496	7700	-0.446938	AspCys	30	402	-0.49181	IleGlu	-0.446142
380	AsnPhe	5	78	-0.449054	ThrAsp	14	189	-0.495039	AspGln	-0.44927
381	SerIle	8	126	-0.45321	AsnIle	16	217	-0.497045	CysAsp	-0.452687
382	ValAsn	32	508	-0.456643	GluAla	93	1308	-0.51283	ThrAsp	-0.459029
383	IleAsp	122	1970	-0.464036	ProCys	28	397	-0.516338	AsnCys	-0.46426
384	GluPhe	7	116	-0.475289	IleAsp	176	2501	-0.517306	ProCys	-0.471881
385	HisAsp	4	69	-0.492718	AspGln	18	256	-0.517673	CysGlu	-0.481742
386	GlnAsn	4	73	-0.517192	GluHis	12	177	-0.533497	IleAsp	-0.490671
387	MetAsn	12	222	-0.523101	AspAsp	11	163	-0.5355	AspAla	-0.493561
388	AsnCys	54	1009	-0.527427	ThrTyr	8	122	-0.547975	ThrTyr	-0.495713
389	CysGlu	71	1330	-0.528523	GluAsn	22	346	-0.561359	HisCys	-0.495742
390	AspGlu	23	432	-0.529685	AspAla	22	359	-0.577377	GlnGlu	-0.503337
391	HisCys	19	363	-0.537082	AspGlu	31	506	-0.577494	ThrAsn	-0.511018
392	ThrAsn	5	96	-0.53923	ProGlu	10	164	-0.579549	AspPhe	-0.514437
393	CysAsp	19	368	-0.543023	GlnGlu	29	491	-0.593389	GlnHis	-0.517804
394	AlaPhe	2	39	-0.545964	MetHis	6	105	-0.607743	AspAsn	-0.521165
395	HisTyr	5	98	-0.548185	HisIle	5	94	-0.638863	MetPhe	-0.54405
396	ProGln	5	117	-0.625145	ProThr	7	138	-0.659486	ProThr	-0.547812
397	AspAsn	3	97	-0.76558	AspPhe	3	64	-0.693764	AspGlu	-0.55359
398	MetPhe	3	113	-0.831886	GlnAsn	2	57	-0.81955	GlnAsn	-0.668371
399	ProAsn	1	42	-0.879179	GlnHis	1	52	-1.08071	MetAsp	-0.790029
400	MetAsp	4	276	-1.09478	ProAsn	1	52	-1.08071	ProAsn	-0.979944

## Sheet: Epi LIB 1-30C
Rank	Mut 105	Mut 130	Double mutant	Mut 105 fitness	Mut 130 fitness	Double mutant fitness	Mut 105 error	Mut 130 error	Double mutant error	Epistasis	Significance	Positive sign epistasis	Negative sign epistasis	Reciprocal positive	Reciprocal negative	Cutoffs for statistically non-neutral Fi
1	Phe	Gly	PheGly	0.762262	0.913728	1.98518	0.0313388	0.015051	0.13664	0.309193	X					0.0989486
2	Tyr	Gly	TyrGly	0.810915	0.913728	1.9812	0.0376959	0.015051	0.143396	0.256553	X					-0.0989486
3	Trp	Gly	TrpGly	0.770907	0.913728	1.94074	0.0464041	0.015051	0.136373	0.256101	X
4	His	Gly	HisGly	0.482496	0.913728	1.82357	0.0439454	0.015051	0.1105	0.42735	X
5	Arg	Gly	ArgGly	1.44986	0.913728	1.59458	0.0469585	0.015051	0.0954038	-0.769002	X
6	Arg	Ser	ArgSer	1.44986	0	1.44986	0.0469585	0	0.0469585	0
7	Val	Gly	ValGly	0.198227	0.913728	1.03587	0.0139729	0.015051	0.0285204	-0.0760808	X
8	Ser	Ala	SerAla	0.905805	-0.311271	1.01138	0.00464192	0.0424124	0.158231	0.416851	X	X
9	Met	Gly	MetGly	0.323239	0.913728	1.00609	0.0275955	0.015051	0.0220194	-0.230882	X
10	Leu	Gly	LeuGly	0.32023	0.913728	0.98956	0.0283106	0.015051	0.0225578	-0.244398	X
11	Ala	Ser	AlaSer	0.974822	0	0.974822	0.00475183	0	0.00475183	0
12	Ser	Gly	SerGly	0.905805	0.913728	0.934084	0.00464192	0.015051	0.103597	-0.885448	X
13	Ile	Gly	IleGly	0	0.913728	0.913728	0	0.015051	0.015051	0
14	Ser	Ser	SerSer	0.905805	0	0.905805	0.00464192	0	0.00464192	0
15	Gly	Ser	GlySer	0.867205	0	0.867205	0.0142286	0	0.0142286	0
16	Thr	Ser	ThrSer	0.857972	0	0.857972	0.00750367	0	0.00750367	0
17	Tyr	Ser	TyrSer	0.810915	0	0.810915	0.0376959	0	0.0376959	0
18	Lys	Gly	LysGly	0.563113	0.913728	0.77402	0.0320274	0.015051	0.00225167	-0.702821	X
19	Trp	Ser	TrpSer	0.770907	0	0.770907	0.0464041	0	0.0464041	0
20	Phe	Ser	PheSer	0.762262	0	0.762262	0.0313388	0	0.0313388	0
21	Gln	Gly	GlnGly	-0.0236481	0.913728	0.757216	0.000410042	0.015051	0.0385447	-0.132863	X
22	Thr	Gly	ThrGly	0.857972	0.913728	0.747388	0.00750367	0.015051	0.0532394	-1.02431	X
23	Asn	Gly	AsnGly	-0.0532317	0.913728	0.670013	0.0119397	0.015051	0.00323976	-0.190483	X
24	Thr	Ala	ThrAla	0.857972	-0.311271	0.669778	0.00750367	0.0424124	0.147534	0.123076		X
25	Ala	Gly	AlaGly	0.974822	0.913728	0.652395	0.00475183	0.015051	0.0266418	-1.23615	X
26	Ser	Asp	SerAsp	0.905805	-0.490671	0.614919	0.00464192	0.0266353	0.0735211	0.199786	X	X
27	Lys	Ser	LysSer	0.563113	0	0.563113	0.0320274	0	0.0320274	0
28	His	Ser	HisSer	0.482496	0	0.482496	0.0439454	0	0.0439454	0
29	Gly	Gly	GlyGly	0.867205	0.913728	0.456843	0.0142286	0.015051	0.0477613	-1.32409	X
30	Pro	Val	ProVal	0.312265	-0.300792	0.422726	0.0278998	0.0287758	0.00927974	0.411253	X	X
31	Pro	Trp	ProTrp	0.312265	-0.264307	0.403503	0.0278998	0.0434207	0.0799393	0.355545	X	X
32	Gly	Ala	GlyAla	0.867205	-0.311271	0.381818	0.0142286	0.0424124	0.0776868	-0.174116	X	X
33	Gln	Trp	GlnTrp	-0.0236481	-0.264307	0.379809	0.000410042	0.0434207	0.0753476	0.667765	X	X
34	His	Trp	HisTrp	0.482496	-0.264307	0.362201	0.0439454	0.0434207	0.0224809	0.144012	X	X
35	Val	Met	ValMet	0.198227	-0.260181	0.348999	0.0139729	0.0282409	0.102408	0.410953	X	X
36	Pro	Gly	ProGly	0.312265	0.913728	0.338488	0.0278998	0.015051	0.0408466	-0.887506	X
37	Ala	Ala	AlaAla	0.974822	-0.311271	0.334318	0.00475183	0.0424124	0.0699701	-0.329233	X	X
38	Met	Ser	MetSer	0.323239	0	0.323239	0.0275955	0	0.0275955	0
39	Leu	Ser	LeuSer	0.32023	0	0.32023	0.0283106	0	0.0283106	0
40	Pro	Ser	ProSer	0.312265	0	0.312265	0.0278998	0	0.0278998	0
41	Pro	Ala	ProAla	0.312265	-0.311271	0.303387	0.0278998	0.0424124	0.00527379	0.302392	X	X
42	Ser	Val	SerVal	0.905805	-0.300792	0.299686	0.00464192	0.0287758	0.0489598	-0.305326	X	X
43	Gly	Val	GlyVal	0.867205	-0.300792	0.283383	0.0142286	0.0287758	0.0404482	-0.283029	X	X
44	Ala	Val	AlaVal	0.974822	-0.300792	0.273594	0.00475183	0.0287758	0.0373123	-0.400435	X	X
45	Gln	Phe	GlnPhe	-0.0236481	-0.262722	0.244802	0.000410042	0.0883281	0.0401709	0.531172	X	X
46	Val	Ser	ValSer	0.198227	0	0.198227	0.0139729	0	0.0139729	0
47	Arg	Val	ArgVal	1.44986	-0.300792	0.150882	0.0469585	0.0287758	0.0249429	-0.998182	X	X
48	Arg	Ala	ArgAla	1.44986	-0.311271	0.148454	0.0469585	0.0424124	0.0204643	-0.990131	X	X
49	Glu	Gly	GluGly	-0.155882	0.913728	0.144486	0.0115118	0.015051	0.0453706	-0.61336	X	X
50	Tyr	Asn	TyrAsn	0.810915	-0.397384	0.1366	0.0376959	0.0444175	0.00541039	-0.27693	X	X
51	Leu	Trp	LeuTrp	0.32023	-0.264307	0.136473	0.0283106	0.0434207	0.127861	0.08055		X
52	Arg	Phe	ArgPhe	1.44986	-0.262722	0.115698	0.0469585	0.0883281	0.047321	-1.07144	X	X
53	Trp	Phe	TrpPhe	0.770907	-0.262722	0.0651847	0.0464041	0.0883281	0.144726	-0.443	X
54	Pro	Phe	ProPhe	0.312265	-0.262722	0.0635472	0.0278998	0.0883281	0.098667	0.0140042
55	Cys	Ser	CysSer	0.0604616	0	0.0604616	0.0178492	0	0.0178492	0
56	Tyr	His	TyrHis	0.810915	-0.289652	0.0581433	0.0376959	0.0118111	0.0903015	-0.463119	X
57	Cys	Gly	CysGly	0.0604616	0.913728	0.055068	0.0178492	0.015051	0.0326369	-0.919121	X
58	Gln	Arg	GlnArg	-0.0236481	-0.266936	0.0491478	0.000410042	0.0475385	0.102482	0.339732	X
59	His	Phe	HisPhe	0.482496	-0.262722	0.0410594	0.0439454	0.0883281	0.0230646	-0.178714	X
60	Leu	Ala	LeuAla	0.32023	-0.311271	0.0391162	0.0283106	0.0424124	0.0281278	0.0301573
61	Phe	Ile	PheIle	0.762262	-0.26109	0.0391117	0.0313388	0.069278	0.105451	-0.462061	X
62	Thr	Val	ThrVal	0.857972	-0.300792	0.0286505	0.00750367	0.0287758	0.0895277	-0.52853	X
63	Ser	Trp	SerTrp	0.905805	-0.264307	0.0252982	0.00464192	0.0434207	0.0740293	-0.6162	X
64	Tyr	Trp	TyrTrp	0.810915	-0.264307	0.0223414	0.0376959	0.0434207	0.0861972	-0.524266	X
65	Phe	Pro	PhePro	0.762262	-0.228602	0.0097546	0.0313388	0.046384	0.0504603	-0.523905	X
66	Arg	Ile	ArgIle	1.44986	-0.26109	0.00145555	0.0469585	0.069278	0.0574335	-1.18731	X
67	Tyr	Pro	TyrPro	0.810915	-0.228602	0.00141552	0.0376959	0.046384	0.148868	-0.580897	X
68	Ile	Ser	IleSer	0	0	0	0	0	0	0
69	Trp	Pro	TrpPro	0.770907	-0.228602	-0.00188153	0.0464041	0.046384	0.0735123	-0.544187	X
70	Tyr	Gln	TyrGln	0.810915	-0.321228	-0.00560895	0.0376959	0.0437719	0.0832657	-0.495296	X
71	Phe	Trp	PheTrp	0.762262	-0.264307	-0.00731791	0.0313388	0.0434207	0.0818339	-0.505273	X
72	Arg	Trp	ArgTrp	1.44986	-0.264307	-0.0103832	0.0469585	0.0434207	0.0522294	-1.19593	X
73	Phe	His	PheHis	0.762262	-0.289652	-0.0141083	0.0313388	0.0118111	0.197325	-0.486718	X
74	Ala	Ile	AlaIle	0.974822	-0.26109	-0.0162709	0.00475183	0.069278	0.00789582	-0.730003	X
75	Asp	Gly	AspGly	-0.249214	0.913728	-0.0185045	0.0194799	0.015051	0.0569108	-0.683018	X
76	Phe	Val	PheVal	0.762262	-0.300792	-0.0201443	0.0313388	0.0287758	0.0887486	-0.481614	X
77	Gln	Ser	GlnSer	-0.0236481	0	-0.0236481	0.000410042	0	0.000410042	0
78	Phe	Phe	PhePhe	0.762262	-0.262722	-0.0250751	0.0313388	0.0883281	0.0968281	-0.524615	X
79	Tyr	Ala	TyrAla	0.810915	-0.311271	-0.0250888	0.0376959	0.0424124	0.076375	-0.524733	X
80	Tyr	Val	TyrVal	0.810915	-0.300792	-0.0317276	0.0376959	0.0287758	0.0697951	-0.54185	X
81	Phe	Tyr	PheTyr	0.762262	-0.336374	-0.0338079	0.0313388	0.0870437	0.0508799	-0.459696	X
82	Trp	Arg	TrpArg	0.770907	-0.266936	-0.0388825	0.0464041	0.0475385	0.0983465	-0.542854	X
83	Arg	Pro	ArgPro	1.44986	-0.228602	-0.0397425	0.0469585	0.046384	0.0829294	-1.261	X
84	Trp	Trp	TrpTrp	0.770907	-0.264307	-0.0398681	0.0464041	0.0434207	0.0697173	-0.546469	X
85	Phe	Arg	PheArg	0.762262	-0.266936	-0.0403634	0.0313388	0.0475385	0.0802418	-0.535689	X
86	Tyr	Cys	TyrCys	0.810915	-0.382109	-0.0404807	0.0376959	0.0147717	0.0795911	-0.469287	X
87	Phe	Ala	PheAla	0.762262	-0.311271	-0.0440942	0.0313388	0.0424124	0.064174	-0.495085	X
88	Tyr	Lys	TyrLys	0.810915	-0.306274	-0.0449094	0.0376959	0.0233519	0.0961487	-0.54955	X
89	Phe	Leu	PheLeu	0.762262	-0.306437	-0.0463113	0.0313388	0.06154	0.0793017	-0.502136	X
90	Tyr	Arg	TyrArg	0.810915	-0.266936	-0.0472519	0.0376959	0.0475385	0.0969368	-0.591231	X
91	Arg	Arg	ArgArg	1.44986	-0.266936	-0.0514441	0.0469585	0.0475385	0.0582649	-1.23436	X
92	Trp	Val	TrpVal	0.770907	-0.300792	-0.0516187	0.0464041	0.0287758	0.0632091	-0.521734	X
93	Asn	Ser	AsnSer	-0.0532317	0	-0.0532317	0.0119397	0	0.0119397	0
94	Phe	Gln	PheGln	0.762262	-0.321228	-0.0558878	0.0313388	0.0437719	0.0621451	-0.496922	X
95	Trp	Leu	TrpLeu	0.770907	-0.306437	-0.0564999	0.0464041	0.06154	0.0951515	-0.52097	X
96	Trp	Ala	TrpAla	0.770907	-0.311271	-0.0571637	0.0464041	0.0424124	0.0554121	-0.5168	X
97	Ala	Met	AlaMet	0.974822	-0.260181	-0.059697	0.00475183	0.0282409	0.0796142	-0.774338	X
98	Phe	Met	PheMet	0.762262	-0.260181	-0.061204	0.0313388	0.0282409	0.0542176	-0.563285	X
99	Tyr	Leu	TyrLeu	0.810915	-0.306437	-0.0615139	0.0376959	0.06154	0.0911025	-0.565992	X
100	Trp	Tyr	TrpTyr	0.770907	-0.336374	-0.0673935	0.0464041	0.0870437	0.0881998	-0.501927	X
101	Arg	Lys	ArgLys	1.44986	-0.306274	-0.0689682	0.0469585	0.0233519	0.0620009	-1.21255	X
102	Gln	Ile	GlnIle	-0.0236481	-0.26109	-0.0708045	0.000410042	0.069278	0.219655	0.213933
103	Trp	His	TrpHis	0.770907	-0.289652	-0.071568	0.0464041	0.0118111	0.119839	-0.552823	X
104	Trp	Met	TrpMet	0.770907	-0.260181	-0.071766	0.0464041	0.0282409	0.0237011	-0.582493	X
105	His	Val	HisVal	0.482496	-0.300792	-0.0759795	0.0439454	0.0287758	0.0955838	-0.257683	X
106	Arg	Met	ArgMet	1.44986	-0.260181	-0.0811588	0.0469585	0.0282409	0.0256302	-1.27083	X
107	Gly	His	GlyHis	0.867205	-0.289652	-0.0826867	0.0142286	0.0118111	0.078253	-0.660239	X
108	Ala	Pro	AlaPro	0.974822	-0.228602	-0.088066	0.00475183	0.046384	0.0374164	-0.834286	X
109	His	Pro	HisPro	0.482496	-0.228602	-0.0898089	0.0439454	0.046384	0.0643286	-0.343703	X
110	Phe	Lys	PheLys	0.762262	-0.306274	-0.0901648	0.0313388	0.0233519	0.0905231	-0.546153	X
111	Trp	Ile	TrpIle	0.770907	-0.26109	-0.0907336	0.0464041	0.069278	0.00657426	-0.600551	X
112	His	Thr	HisThr	0.482496	-0.335678	-0.0908016	0.0439454	0.00630221	0.160726	-0.237619	X
113	Arg	Gln	ArgGln	1.44986	-0.321228	-0.0929838	0.0469585	0.0437719	0.0479079	-1.22161	X
114	His	Ala	HisAla	0.482496	-0.311271	-0.0944397	0.0439454	0.0424124	0.00123775	-0.265665	X
115	Arg	His	ArgHis	1.44986	-0.289652	-0.0954596	0.0469585	0.0118111	0.0605479	-1.25566	X
116	Tyr	Glu	TyrGlu	0.810915	-0.446142	-0.0977848	0.0376959	0.00079647	0.0332057	-0.462558	X
117	Trp	Lys	TrpLys	0.770907	-0.306274	-0.0979235	0.0464041	0.0233519	0.0872894	-0.562557	X
118	Arg	Leu	ArgLeu	1.44986	-0.306437	-0.0989483	0.0469585	0.06154	0.0599567	-1.24237	X
119	His	Asn	HisAsn	0.482496	-0.397384	-0.102483	0.0439454	0.0444175	0.165312	-0.187595			X
120	Phe	Cys	PheCys	0.762262	-0.382109	-0.106317	0.0313388	0.0147717	0.0799145	-0.486471	X		X
121	Cys	Phe	CysPhe	0.0604616	-0.262722	-0.107319	0.0178492	0.0883281	0.0175144	0.0949416
122	His	Lys	HisLys	0.482496	-0.306274	-0.110431	0.0439454	0.0233519	0.131398	-0.286653	X		X
123	Tyr	Asp	TyrAsp	0.810915	-0.490671	-0.11194	0.0376959	0.0266353	0.12456	-0.432184	X		X
124	Ser	Pro	SerPro	0.905805	-0.228602	-0.112346	0.00464192	0.046384	0.0655534	-0.789549	X		X
125	Trp	Gln	TrpGln	0.770907	-0.321228	-0.112521	0.0464041	0.0437719	0.0835265	-0.562201	X		X
126	His	Arg	HisArg	0.482496	-0.266936	-0.11524	0.0439454	0.0475385	0.0722689	-0.3308	X		X
127	Trp	Asn	TrpAsn	0.770907	-0.397384	-0.125623	0.0464041	0.0444175	0.0320196	-0.499146	X		X
128	Trp	Thr	TrpThr	0.770907	-0.335678	-0.125627	0.0464041	0.00630221	0.0415522	-0.560856	X		X
129	His	Met	HisMet	0.482496	-0.260181	-0.127484	0.0439454	0.0282409	0.157345	-0.349799	X		X
130	Tyr	Tyr	TyrTyr	0.810915	-0.336374	-0.131373	0.0376959	0.0870437	0.227084	-0.605913	X		X
131	Thr	Lys	ThrLys	0.857972	-0.306274	-0.131838	0.00750367	0.0233519	0.0284312	-0.683537	X		X
132	Tyr	Met	TyrMet	0.810915	-0.260181	-0.141898	0.0376959	0.0282409	0.0876145	-0.692633	X		X
133	Trp	Glu	TrpGlu	0.770907	-0.446142	-0.142553	0.0464041	0.00079647	0.0693511	-0.467319	X		X
134	Arg	Tyr	ArgTyr	1.44986	-0.336374	-0.142966	0.0469585	0.0870437	0.0153087	-1.25645	X		X
135	Phe	Thr	PheThr	0.762262	-0.335678	-0.143799	0.0313388	0.00630221	0.0769094	-0.570383	X		X
136	Trp	Asp	TrpAsp	0.770907	-0.490671	-0.144651	0.0464041	0.0266353	0.0285885	-0.424887	X		X
137	Leu	Phe	LeuPhe	0.32023	-0.262722	-0.149443	0.0283106	0.0883281	0.0170516	-0.20695	X		X
138	Trp	Cys	TrpCys	0.770907	-0.382109	-0.151762	0.0464041	0.0147717	0.0810112	-0.540561	X		X
139	Ser	Phe	SerPhe	0.905805	-0.262722	-0.153233	0.00464192	0.0883281	0.0939224	-0.796315	X		X
140	Arg	Thr	ArgThr	1.44986	-0.335678	-0.15382	0.0469585	0.00630221	0.0394061	-1.268	X		X
141	Arg	Glu	ArgGlu	1.44986	-0.446142	-0.155162	0.0469585	0.00079647	0.000272915	-1.15888	X		X
142	Glu	Ser	GluSer	-0.155882	0	-0.155882	0.0115118	0	0.0115118	0
143	Leu	Pro	LeuPro	0.32023	-0.228602	-0.156383	0.0283106	0.046384	0.0460238	-0.248011	X		X
144	Tyr	Ile	TyrIle	0.810915	-0.26109	-0.157154	0.0376959	0.069278	0.243648	-0.706979	X		X
145	His	Gln	HisGln	0.482496	-0.321228	-0.157565	0.0439454	0.0437719	0.064506	-0.318833	X		X
146	Ser	Tyr	SerTyr	0.905805	-0.336374	-0.15762	0.00464192	0.0870437	0.123539	-0.72705	X		X
147	Gly	Pro	GlyPro	0.867205	-0.228602	-0.157649	0.0142286	0.046384	0.0358462	-0.796252	X		X
148	Pro	Asp	ProAsp	0.312265	-0.490671	-0.159802	0.0278998	0.0266353	0.0799643	0.0186035			X
149	Asn	Tyr	AsnTyr	-0.0532317	-0.336374	-0.161789	0.0119397	0.0870437	0.0233564	0.227817	X
150	Leu	Val	LeuVal	0.32023	-0.300792	-0.162271	0.0283106	0.0287758	0.0190506	-0.181708	X		X
151	Val	Thr	ValThr	0.198227	-0.335678	-0.164926	0.0139729	0.00630221	0.085088	-0.0274743			X
152	Phe	Asn	PheAsn	0.762262	-0.397384	-0.171075	0.0313388	0.0444175	0.143163	-0.535952	X		X
153	Arg	Cys	ArgCys	1.44986	-0.382109	-0.173172	0.0469585	0.0147717	0.009289	-1.24092	X		X
154	Glu	Arg	GluArg	-0.155882	-0.266936	-0.17404	0.0115118	0.0475385	0.0656031	0.248778	X
155	Met	Pro	MetPro	0.323239	-0.228602	-0.174227	0.0275955	0.046384	0.0339822	-0.268865	X		X
156	Thr	Pro	ThrPro	0.857972	-0.228602	-0.176702	0.00750367	0.046384	0.129657	-0.806073	X		X
157	Phe	Glu	PheGlu	0.762262	-0.446142	-0.179391	0.0313388	0.00079647	0.0458677	-0.495511	X		X
158	Gln	Asp	GlnAsp	-0.0236481	-0.490671	-0.184351	0.000410042	0.0266353	0.037297	0.329968	X
159	His	Leu	HisLeu	0.482496	-0.306437	-0.198307	0.0439454	0.06154	0.0553411	-0.374365	X		X
160	Ser	Arg	SerArg	0.905805	-0.266936	-0.199978	0.00464192	0.0475385	0.0699939	-0.838846	X		X
161	Phe	Asp	PheAsp	0.762262	-0.490671	-0.202318	0.0313388	0.0266353	0.11137	-0.473909	X		X
162	Val	Pro	ValPro	0.198227	-0.228602	-0.203466	0.0139729	0.046384	0.110629	-0.173091	X		X
163	Ala	Arg	AlaArg	0.974822	-0.266936	-0.203671	0.00475183	0.0475385	0.0647039	-0.911557	X		X
164	Gly	Phe	GlyPhe	0.867205	-0.262722	-0.20402	0.0142286	0.0883281	0.0571218	-0.808503	X		X
165	Val	Ile	ValIle	0.198227	-0.26109	-0.206683	0.0139729	0.069278	0.11387	-0.14382			X
166	Arg	Asn	ArgAsn	1.44986	-0.397384	-0.208074	0.0469585	0.0444175	0.0215983	-1.26055	X		X
167	Met	Gln	MetGln	0.323239	-0.321228	-0.213503	0.0275955	0.0437719	0.0215244	-0.215515	X		X
168	Asn	Pro	AsnPro	-0.0532317	-0.228602	-0.213548	0.0119397	0.046384	0.109831	0.0682856
169	Gly	Ile	GlyIle	0.867205	-0.26109	-0.215173	0.0142286	0.069278	0.060914	-0.821288	X		X
170	Thr	Arg	ThrArg	0.857972	-0.266936	-0.21772	0.00750367	0.0475385	0.0307776	-0.808756	X		X
171	Val	Tyr	ValTyr	0.198227	-0.336374	-0.21782	0.0139729	0.0870437	0.0450122	-0.0796721			X
172	Met	Leu	MetLeu	0.323239	-0.306437	-0.218242	0.0275955	0.06154	0.0247299	-0.235044	X		X
173	Arg	Asp	ArgAsp	1.44986	-0.490671	-0.218448	0.0469585	0.0266353	0.0822496	-1.17763	X		X
174	His	Glu	HisGlu	0.482496	-0.446142	-0.218693	0.0439454	0.00079647	0.00607849	-0.255047	X		X
175	Gln	Gln	GlnGln	-0.0236481	-0.321228	-0.218915	0.000410042	0.0437719	0.0200239	0.125961	X
176	Ala	Leu	AlaLeu	0.974822	-0.306437	-0.219399	0.00475183	0.06154	0.0299123	-0.887784	X		X
177	Met	Trp	MetTrp	0.323239	-0.264307	-0.219533	0.0275955	0.0434207	0.0523841	-0.278465	X		X
178	Val	Leu	ValLeu	0.198227	-0.306437	-0.220279	0.0139729	0.06154	0.0396488	-0.112069			X
179	Ser	Leu	SerLeu	0.905805	-0.306437	-0.221556	0.00464192	0.06154	0.0249036	-0.820924	X		X
180	Lys	Leu	LysLeu	0.563113	-0.306437	-0.22207	0.0320274	0.06154	0.0814373	-0.478746	X		X
181	Ser	His	SerHis	0.905805	-0.289652	-0.224715	0.00464192	0.0118111	0.0222301	-0.840868	X		X
182	Tyr	Thr	TyrThr	0.810915	-0.335678	-0.224845	0.0376959	0.00630221	0.0984024	-0.700082	X		X
183	Lys	Pro	LysPro	0.563113	-0.228602	-0.226305	0.0320274	0.046384	0.0735546	-0.560816	X		X
184	Ile	Pro	IlePro	0	-0.228602	-0.228602	0	0.046384	0.046384	0
185	Lys	Met	LysMet	0.563113	-0.260181	-0.229444	0.0320274	0.0282409	0.0579937	-0.532376	X		X
186	Cys	Ile	CysIle	0.0604616	-0.26109	-0.231284	0.0178492	0.069278	0.155169	-0.0306558
187	Gln	Met	GlnMet	-0.0236481	-0.260181	-0.234088	0.000410042	0.0282409	0.187522	0.0497405
188	Lys	Ile	LysIle	0.563113	-0.26109	-0.235001	0.0320274	0.069278	0.0517619	-0.537024	X		X
189	Ala	Thr	AlaThr	0.974822	-0.335678	-0.235486	0.00475183	0.00630221	0.00870484	-0.87463	X		X
190	Pro	Met	ProMet	0.312265	-0.260181	-0.236467	0.0278998	0.0282409	0.196138	-0.288552	X		X
191	Met	Thr	MetThr	0.323239	-0.335678	-0.236781	0.0275955	0.00630221	0.0707812	-0.224342	X		X
192	Ala	Trp	AlaTrp	0.974822	-0.264307	-0.237206	0.00475183	0.0434207	0.0386381	-0.947721	X		X
193	Asp	Tyr	AspTyr	-0.249214	-0.336374	-0.237622	0.0194799	0.0870437	0.160507	0.347966	X
194	Thr	Ile	ThrIle	0.857972	-0.26109	-0.239706	0.00750367	0.069278	0.201388	-0.836588	X		X
195	Thr	Gln	ThrGln	0.857972	-0.321228	-0.241244	0.00750367	0.0437719	0.0588768	-0.777989	X		X
196	Val	Lys	ValLys	0.198227	-0.306274	-0.241692	0.0139729	0.0233519	0.0645309	-0.133645	X		X
197	Leu	Leu	LeuLeu	0.32023	-0.306437	-0.242122	0.0283106	0.06154	0.0645391	-0.255914	X		X
198	Gln	Leu	GlnLeu	-0.0236481	-0.306437	-0.244353	0.000410042	0.06154	0.0483002	0.0857319
199	Met	Ala	MetAla	0.323239	-0.311271	-0.247547	0.0275955	0.0424124	0.0460551	-0.259516	X		X
200	Thr	Leu	ThrLeu	0.857972	-0.306437	-0.247569	0.00750367	0.06154	0.0156783	-0.799105	X		X
201	Glu	Met	GluMet	-0.155882	-0.260181	-0.247981	0.0115118	0.0282409	0.0829716	0.168081	X
202	Asp	Ser	AspSer	-0.249214	0	-0.249214	0.0194799	0	0.0194799	0
203	Glu	Tyr	GluTyr	-0.155882	-0.336374	-0.249601	0.0115118	0.0870437	0.143133	0.242655	X
204	Gly	Trp	GlyTrp	0.867205	-0.264307	-0.25061	0.0142286	0.0434207	0.0544193	-0.853508	X		X
205	Thr	Trp	ThrTrp	0.857972	-0.264307	-0.251027	0.00750367	0.0434207	0.0354306	-0.844692	X		X
206	Gly	Arg	GlyArg	0.867205	-0.266936	-0.25186	0.0142286	0.0475385	0.0559329	-0.852129	X		X
207	Lys	Trp	LysTrp	0.563113	-0.264307	-0.252476	0.0320274	0.0434207	0.0507434	-0.551282	X		X
208	Val	Val	ValVal	0.198227	-0.300792	-0.252616	0.0139729	0.0287758	0.074861	-0.150051	X		X
209	Val	Trp	ValTrp	0.198227	-0.264307	-0.255143	0.0139729	0.0434207	0.044747	-0.189063	X		X
210	Thr	Met	ThrMet	0.857972	-0.260181	-0.255958	0.00750367	0.0282409	0.0471735	-0.85375	X		X
211	Lys	Lys	LysLys	0.563113	-0.306274	-0.257074	0.0320274	0.0233519	0.0651404	-0.513913	X		X
212	Pro	Leu	ProLeu	0.312265	-0.306437	-0.257618	0.0278998	0.06154	0.0751179	-0.263446	X		X
213	Leu	Met	LeuMet	0.32023	-0.260181	-0.258369	0.0283106	0.0282409	0.0411133	-0.318419	X		X
214	Met	Lys	MetLys	0.323239	-0.306274	-0.258936	0.0275955	0.0233519	0.0676492	-0.275901	X		X
215	Gly	Leu	GlyLeu	0.867205	-0.306437	-0.259289	0.0142286	0.06154	0.0563879	-0.820056	X		X
216	Leu	His	LeuHis	0.32023	-0.289652	-0.260046	0.0283106	0.0118111	0.0758433	-0.290624	X		X
217	Ile	Met	IleMet	0	-0.260181	-0.260181	0	0.0282409	0.0282409	0
218	Gly	Met	GlyMet	0.867205	-0.260181	-0.260409	0.0142286	0.0282409	0.0558987	-0.867433	X		X
219	Leu	Arg	LeuArg	0.32023	-0.266936	-0.260717	0.0283106	0.0475385	0.0548769	-0.314011	X		X
220	Ile	Ile	IleIle	0	-0.26109	-0.26109	0	0.069278	0.069278	0
221	Ile	Phe	IlePhe	0	-0.262722	-0.262722	0	0.0883281	0.0883281	0
222	Ile	Trp	IleTrp	0	-0.264307	-0.264307	0	0.0434207	0.0434207	0
223	Thr	Cys	ThrCys	0.857972	-0.382109	-0.264659	0.00750367	0.0147717	0.0400693	-0.740522	X		X
224	Met	Val	MetVal	0.323239	-0.300792	-0.265753	0.0275955	0.0287758	0.0525418	-0.2882	X		X
225	Ala	Asp	AlaAsp	0.974822	-0.490671	-0.266501	0.00475183	0.0266353	0.12127	-0.750652	X		X
226	Ile	Arg	IleArg	0	-0.266936	-0.266936	0	0.0475385	0.0475385	0
227	Pro	Arg	ProArg	0.312265	-0.266936	-0.268033	0.0278998	0.0475385	0.0318474	-0.313362	X		X
228	Leu	Ile	LeuIle	0.32023	-0.26109	-0.268247	0.0283106	0.069278	0.0292144	-0.327387	X		X
229	Lys	Ala	LysAla	0.563113	-0.311271	-0.270284	0.0320274	0.0424124	0.0118862	-0.522126	X		X
230	Ser	Met	SerMet	0.905805	-0.260181	-0.271948	0.00464192	0.0282409	0.0506963	-0.917572	X		X
231	Val	Ala	ValAla	0.198227	-0.311271	-0.272533	0.0139729	0.0424124	0.0196655	-0.159489	X		X
232	Asp	Val	AspVal	-0.249214	-0.300792	-0.273998	0.0194799	0.0287758	0.14429	0.276009	X
233	Lys	Arg	LysArg	0.563113	-0.266936	-0.274216	0.0320274	0.0475385	0.0533195	-0.570393	X		X
234	Asn	Gln	AsnGln	-0.0532317	-0.321228	-0.274223	0.0119397	0.0437719	0.0421774	0.100236	X
235	Val	Arg	ValArg	0.198227	-0.266936	-0.275626	0.0139729	0.0475385	0.065711	-0.206916	X		X
236	Lys	Phe	LysPhe	0.563113	-0.262722	-0.276108	0.0320274	0.0883281	0.0604034	-0.576498	X		X
237	Asp	Met	AspMet	-0.249214	-0.260181	-0.276308	0.0194799	0.0282409	0.159328	0.233086	X
238	Lys	Val	LysVal	0.563113	-0.300792	-0.276544	0.0320274	0.0287758	0.0318801	-0.538864	X		X
239	Leu	Lys	LeuLys	0.32023	-0.306274	-0.277318	0.0283106	0.0233519	0.0497815	-0.291274	X		X
240	Gln	Val	GlnVal	-0.0236481	-0.300792	-0.278381	0.000410042	0.0287758	0.0628213	0.0460592
241	Cys	Tyr	CysTyr	0.0604616	-0.336374	-0.27887	0.0178492	0.0870437	0.124399	-0.00295753
242	Met	Arg	MetArg	0.323239	-0.266936	-0.279629	0.0275955	0.0475385	0.0713197	-0.335932	X		X
243	Val	Phe	ValPhe	0.198227	-0.262722	-0.279915	0.0139729	0.0883281	0.0132619	-0.215419	X		X
244	Val	Asp	ValAsp	0.198227	-0.490671	-0.284444	0.0139729	0.0266353	0.00190203	0.00799998			X
245	Pro	His	ProHis	0.312265	-0.289652	-0.284524	0.0278998	0.0118111	0.00482926	-0.307137	X		X
246	Met	Tyr	MetTyr	0.323239	-0.336374	-0.284715	0.0275955	0.0870437	0.117207	-0.27158	X		X
247	Asn	Leu	AsnLeu	-0.0532317	-0.306437	-0.285637	0.0119397	0.06154	0.103202	0.0740316
248	Thr	Thr	ThrThr	0.857972	-0.335678	-0.286388	0.00750367	0.00630221	0.0197345	-0.808682	X		X
249	Cys	His	CysHis	0.0604616	-0.289652	-0.286708	0.0178492	0.0118111	0.053055	-0.0575173
250	Gly	Lys	GlyLys	0.867205	-0.306274	-0.28681	0.0142286	0.0233519	0.0481183	-0.847741	X		X
251	Val	Gln	ValGln	0.198227	-0.321228	-0.286866	0.0139729	0.0437719	0.0462975	-0.163865	X		X
252	Glu	Pro	GluPro	-0.155882	-0.228602	-0.288049	0.0115118	0.046384	0.0440601	0.0964344
253	Pro	Tyr	ProTyr	0.312265	-0.336374	-0.289041	0.0278998	0.0870437	0.103693	-0.264932	X		X
254	Ile	His	IleHis	0	-0.289652	-0.289652	0	0.0118111	0.0118111	0
255	Glu	Leu	GluLeu	-0.155882	-0.306437	-0.290475	0.0115118	0.06154	0.0642164	0.171844	X
256	Leu	Gln	LeuGln	0.32023	-0.321228	-0.290791	0.0283106	0.0437719	0.0368344	-0.289793	X		X
257	Asn	Asp	AsnAsp	-0.0532317	-0.490671	-0.293011	0.0119397	0.0266353	0.00455217	0.250892	X
258	Lys	Tyr	LysTyr	0.563113	-0.336374	-0.293515	0.0320274	0.0870437	0.0238209	-0.520254	X		X
259	Asn	Lys	AsnLys	-0.0532317	-0.306274	-0.295393	0.0119397	0.0233519	0.0795504	0.064113
260	Asn	Trp	AsnTrp	-0.0532317	-0.264307	-0.295411	0.0119397	0.0434207	0.077937	0.0221274
261	Glu	Trp	GluTrp	-0.155882	-0.264307	-0.29742	0.0115118	0.0434207	0.0689243	0.122768
262	Lys	Gln	LysGln	0.563113	-0.321228	-0.298825	0.0320274	0.0437719	0.033088	-0.54071	X		X
263	Leu	Tyr	LeuTyr	0.32023	-0.336374	-0.299266	0.0283106	0.0870437	0.126576	-0.283121	X		X
264	Lys	His	LysHis	0.563113	-0.289652	-0.299732	0.0320274	0.0118111	0.0565977	-0.573192	X		X
265	Ile	Val	IleVal	0	-0.300792	-0.300792	0	0.0287758	0.0287758	0
266	Cys	Pro	CysPro	0.0604616	-0.228602	-0.301053	0.0178492	0.046384	0.0367906	-0.132913	X
267	Cys	Thr	CysThr	0.0604616	-0.335678	-0.30182	0.0178492	0.00630221	0.0104611	-0.0266035
268	Gly	Tyr	GlyTyr	0.867205	-0.336374	-0.303792	0.0142286	0.0870437	0.0606784	-0.834623	X		X
269	Asp	Pro	AspPro	-0.249214	-0.228602	-0.304656	0.0194799	0.046384	0.182265	0.17316
270	Ile	Lys	IleLys	0	-0.306274	-0.306274	0	0.0233519	0.0233519	0
271	Ile	Leu	IleLeu	0	-0.306437	-0.306437	0	0.06154	0.06154	0
272	Cys	Trp	CysTrp	0.0604616	-0.264307	-0.309794	0.0178492	0.0434207	0.043646	-0.105949	X
273	Pro	Ile	ProIle	0.312265	-0.26109	-0.310076	0.0278998	0.069278	0.0399062	-0.361251	X		X
274	Asn	Arg	AsnArg	-0.0532317	-0.266936	-0.310766	0.0119397	0.0475385	0.07241	0.00940123
275	Cys	Arg	CysArg	0.0604616	-0.266936	-0.310954	0.0178492	0.0475385	0.0466841	-0.10448
276	Ile	Ala	IleAla	0	-0.311271	-0.311271	0	0.0424124	0.0424124	0
277	Asn	Val	AsnVal	-0.0532317	-0.300792	-0.313441	0.0119397	0.0287758	0.0914096	0.040583
278	Cys	Leu	CysLeu	0.0604616	-0.306437	-0.313675	0.0178492	0.06154	0.0841984	-0.0676998
279	Gly	Gln	GlyGln	0.867205	-0.321228	-0.313756	0.0142286	0.0437719	0.0546193	-0.859733	X		X
280	Gln	Pro	GlnPro	-0.0236481	-0.228602	-0.315225	0.000410042	0.046384	0.0198857	-0.0629748
281	Asp	Trp	AspTrp	-0.249214	-0.264307	-0.31781	0.0194799	0.0434207	0.0335067	0.195711	X
282	Gln	Lys	GlnLys	-0.0236481	-0.306274	-0.317962	0.000410042	0.0233519	0.00723479	0.01196
283	Asn	Ala	AsnAla	-0.0532317	-0.311271	-0.319476	0.0119397	0.0424124	0.0664039	0.0450266
284	Gln	Ala	GlnAla	-0.0236481	-0.311271	-0.319504	0.000410042	0.0424124	0.0260357	0.0154146
285	Ile	Gln	IleGln	0	-0.321228	-0.321228	0	0.0437719	0.0437719	0
286	Met	Met	MetMet	0.323239	-0.260181	-0.321811	0.0275955	0.0282409	0.00875196	-0.384869	X		X
287	His	Ile	HisIle	0.482496	-0.26109	-0.322457	0.0439454	0.069278	0.316406	-0.543864	X		X
288	Ala	Cys	AlaCys	0.974822	-0.382109	-0.322778	0.00475183	0.0147717	0.0191264	-0.915491	X		X
289	Ala	Lys	AlaLys	0.974822	-0.306274	-0.323924	0.00475183	0.0233519	0.0931381	-0.992473	X		X
290	Gly	Thr	GlyThr	0.867205	-0.335678	-0.324168	0.0142286	0.00630221	0.0362421	-0.855695	X		X
291	Leu	Cys	LeuCys	0.32023	-0.382109	-0.325937	0.0283106	0.0147717	0.0266107	-0.264058	X		X
292	Ser	Glu	SerGlu	0.905805	-0.446142	-0.326338	0.00464192	0.00079647	0.00445751	-0.786001	X		X
293	Gln	Tyr	GlnTyr	-0.0236481	-0.336374	-0.326596	0.000410042	0.0870437	0.0227553	0.0334267
294	Cys	Ala	CysAla	0.0604616	-0.311271	-0.328112	0.0178492	0.0424124	0.028896	-0.0773027
295	Val	His	ValHis	0.198227	-0.289652	-0.328232	0.0139729	0.0118111	0.0450733	-0.236807	X		X
296	Asp	His	AspHis	-0.249214	-0.289652	-0.331014	0.0194799	0.0118111	0.0632183	0.207853	X
297	Met	Ile	MetIle	0.323239	-0.26109	-0.331698	0.0275955	0.069278	0.0901179	-0.393848	X		X
298	Ala	Phe	AlaPhe	0.974822	-0.262722	-0.331998	0.00475183	0.0883281	0.213965	-1.0441	X		X
299	Pro	Pro	ProPro	0.312265	-0.228602	-0.33282	0.0278998	0.046384	0.029466	-0.416483	X		X
300	Thr	His	ThrHis	0.857972	-0.289652	-0.334926	0.00750367	0.0118111	0.154718	-0.903247	X		X
301	Leu	Thr	LeuThr	0.32023	-0.335678	-0.335234	0.0283106	0.00630221	0.038097	-0.319786	X		X
302	Ile	Thr	IleThr	0	-0.335678	-0.335678	0	0.00630221	0.00630221	0
303	Ile	Tyr	IleTyr	0	-0.336374	-0.336374	0	0.0870437	0.0870437	0
304	Val	Cys	ValCys	0.198227	-0.382109	-0.336378	0.0139729	0.0147717	0.0794796	-0.152496	X		X
305	Asn	His	AsnHis	-0.0532317	-0.289652	-0.337018	0.0119397	0.0118111	0.0614935	0.00586551
306	Ala	Asn	AlaAsn	0.974822	-0.397384	-0.338315	0.00475183	0.0444175	0.0455731	-0.915753	X		X
307	Glu	Thr	GluThr	-0.155882	-0.335678	-0.338482	0.0115118	0.00630221	0.128885	0.153078	X
308	Asp	Ile	AspIle	-0.249214	-0.26109	-0.33953	0.0194799	0.069278	0.145749	0.170773
309	Ala	Gln	AlaGln	0.974822	-0.321228	-0.339955	0.00475183	0.0437719	0.0195673	-0.993549	X		X
310	Ser	Lys	SerLys	0.905805	-0.306274	-0.340557	0.00464192	0.0233519	0.0135648	-0.940088	X		X
311	Lys	Thr	LysThr	0.563113	-0.335678	-0.340783	0.0320274	0.00630221	0.00663175	-0.568217	X		X
312	Asp	Thr	AspThr	-0.249214	-0.335678	-0.341339	0.0194799	0.00630221	0.0854103	0.243553	X
313	Gln	Thr	GlnThr	-0.0236481	-0.335678	-0.341443	0.000410042	0.00630221	0.0928133	0.0178831
314	Cys	Asn	CysAsn	0.0604616	-0.397384	-0.341474	0.0178492	0.0444175	0.0562837	-0.00455083
315	Thr	Glu	ThrGlu	0.857972	-0.446142	-0.341628	0.00750367	0.00079647	0.0199641	-0.753458	X		X
316	Pro	Lys	ProLys	0.312265	-0.306274	-0.343043	0.0278998	0.0233519	0.108397	-0.349034	X		X
317	Cys	Gln	CysGln	0.0604616	-0.321228	-0.345636	0.0178492	0.0437719	0.0637706	-0.0848694
318	Glu	Phe	GluPhe	-0.155882	-0.262722	-0.346933	0.0115118	0.0883281	0.128356	0.0716708
319	Cys	Cys	CysCys	0.0604616	-0.382109	-0.349428	0.0178492	0.0147717	0.0270746	-0.0277809
320	Glu	Ile	GluIle	-0.155882	-0.26109	-0.349478	0.0115118	0.069278	0.00271718	0.0674932
321	Asp	Lys	AspLys	-0.249214	-0.306274	-0.349796	0.0194799	0.0233519	0.0852661	0.205692	X
322	Gln	Cys	GlnCys	-0.0236481	-0.382109	-0.349979	0.000410042	0.0147717	0.0214135	0.0557776	X
323	His	Tyr	HisTyr	0.482496	-0.336374	-0.349998	0.0439454	0.0870437	0.198187	-0.49612	X		X
324	Cys	Val	CysVal	0.0604616	-0.300792	-0.351803	0.0178492	0.0287758	0.0488773	-0.111472	X
325	Leu	Asn	LeuAsn	0.32023	-0.397384	-0.353863	0.0283106	0.0444175	0.0522354	-0.276708	X		X
326	Val	Glu	ValGlu	0.198227	-0.446142	-0.355285	0.0139729	0.00079647	0.0528751	-0.10737	X		X
327	Asp	Arg	AspArg	-0.249214	-0.266936	-0.355984	0.0194799	0.0475385	0.06201	0.160166	X
328	Tyr	Phe	TyrPhe	0.810915	-0.262722	-0.356966	0.0376959	0.0883281	0.171557	-0.905158	X		X
329	Leu	Glu	LeuGlu	0.32023	-0.446142	-0.357582	0.0283106	0.00079647	0.0106023	-0.23167	X		X
330	Cys	Lys	CysLys	0.0604616	-0.306274	-0.359647	0.0178492	0.0233519	0.0464506	-0.113835	X
331	Glu	His	GluHis	-0.155882	-0.289652	-0.361014	0.0115118	0.0118111	0.172484	0.0845203
332	Ser	Gln	SerGln	0.905805	-0.321228	-0.361442	0.00464192	0.0437719	0.0440288	-0.946019	X		X
333	Asn	Met	AsnMet	-0.0532317	-0.260181	-0.366965	0.0119397	0.0282409	0.0390138	-0.0535526
334	Asn	Phe	AsnPhe	-0.0532317	-0.262722	-0.367289	0.0119397	0.0883281	0.0817649	-0.051335
335	Glu	Gln	GluGln	-0.155882	-0.321228	-0.36731	0.0115118	0.0437719	0.0149126	0.109799	X
336	Asn	Ile	AsnIle	-0.0532317	-0.26109	-0.368685	0.0119397	0.069278	0.12836	-0.0543632
337	Glu	Val	GluVal	-0.155882	-0.300792	-0.368701	0.0115118	0.0287758	0.0234153	0.0879728	X
338	Ala	His	AlaHis	0.974822	-0.289652	-0.369233	0.00475183	0.0118111	0.122078	-1.0544	X		X
339	Asn	Asn	AsnAsn	-0.0532317	-0.397384	-0.370678	0.0119397	0.0444175	0.0172792	0.0799375	X
340	Met	His	MetHis	0.323239	-0.289652	-0.372243	0.0275955	0.0118111	0.2355	-0.40583	X		X
341	Lys	Asp	LysAsp	0.563113	-0.490671	-0.374458	0.0320274	0.0266353	0.0404886	-0.4469	X		X
342	Met	Asn	MetAsn	0.323239	-0.397384	-0.375655	0.0275955	0.0444175	0.147446	-0.301509	X		X
343	Gly	Glu	GlyGlu	0.867205	-0.446142	-0.379429	0.0142286	0.00079647	0.0242919	-0.800492	X		X
344	Asn	Thr	AsnThr	-0.0532317	-0.335678	-0.379454	0.0119397	0.00630221	0.0613191	0.00945577
345	Gly	Cys	GlyCys	0.867205	-0.382109	-0.381156	0.0142286	0.0147717	0.00639633	-0.866252	X		X
346	Ser	Ile	SerIle	0.905805	-0.26109	-0.381779	0.00464192	0.069278	0.0714311	-1.02649	X		X
347	Ile	Cys	IleCys	0	-0.382109	-0.382109	0	0.0147717	0.0147717	0
348	Lys	Glu	LysGlu	0.563113	-0.446142	-0.383166	0.0320274	0.00079647	0.0387353	-0.500137	X		X
349	Asp	Asp	AspAsp	-0.249214	-0.490671	-0.383303	0.0194799	0.0266353	0.152197	0.356582	X
350	Glu	Lys	GluLys	-0.155882	-0.306274	-0.384721	0.0115118	0.0233519	0.075523	0.0774342
351	Ser	Cys	SerCys	0.905805	-0.382109	-0.387383	0.00464192	0.0147717	0.0233365	-0.911079	X		X
352	Glu	Asp	GluAsp	-0.155882	-0.490671	-0.388152	0.0115118	0.0266353	0.00816981	0.258401	X
353	Lys	Cys	LysCys	0.563113	-0.382109	-0.394357	0.0320274	0.0147717	0.0251553	-0.575361	X		X
354	Glu	Ala	GluAla	-0.155882	-0.311271	-0.396446	0.0115118	0.0424124	0.116384	0.0707061
355	Gly	Asn	GlyAsn	0.867205	-0.397384	-0.396572	0.0142286	0.0444175	0.0109998	-0.866392	X		X
356	Glu	Asn	GluAsn	-0.155882	-0.397384	-0.397159	0.0115118	0.0444175	0.1642	0.156107
357	Ile	Asn	IleAsn	0	-0.397384	-0.397384	0	0.0444175	0.0444175	0
358	Ser	Asn	SerAsn	0.905805	-0.397384	-0.397456	0.00464192	0.0444175	0.0066648	-0.905876	X		X
359	Met	Glu	MetGlu	0.323239	-0.446142	-0.397916	0.0275955	0.00079647	0.00296658	-0.275013	X		X
360	Thr	Phe	ThrPhe	0.857972	-0.262722	-0.402663	0.00750367	0.0883281	0.0131948	-0.997913	X		X
361	His	Asp	HisAsp	0.482496	-0.490671	-0.405833	0.0439454	0.0266353	0.0868853	-0.397658	X		X
362	Cys	Met	CysMet	0.0604616	-0.260181	-0.405869	0.0178492	0.0282409	0.0611715	-0.20615	X
363	His	His	HisHis	0.482496	-0.289652	-0.407677	0.0439454	0.0118111	0.0194908	-0.600521	X		X
364	Gly	Asp	GlyAsp	0.867205	-0.490671	-0.407783	0.0142286	0.0266353	0.0123927	-0.784317	X		X
365	Ala	Glu	AlaGlu	0.974822	-0.446142	-0.407986	0.00475183	0.00079647	0.00139013	-0.936666	X		X
366	Ala	Tyr	AlaTyr	0.974822	-0.336374	-0.408958	0.00475183	0.0870437	0.023063	-1.04741	X		X
367	Met	Cys	MetCys	0.323239	-0.382109	-0.411575	0.0275955	0.0147717	0.0330669	-0.352705	X		X
368	Asn	Glu	AsnGlu	-0.0532317	-0.446142	-0.411823	0.0119397	0.00079647	0.0182254	0.0875506	X
369	Val	Asn	ValAsn	0.198227	-0.397384	-0.415936	0.0139729	0.0444175	0.0407069	-0.216778	X		X
370	Ser	Thr	SerThr	0.905805	-0.335678	-0.416403	0.00464192	0.00630221	0.0475752	-0.986529	X		X
371	Asp	Leu	AspLeu	-0.249214	-0.306437	-0.416411	0.0194799	0.06154	0.030148	0.13924	X
372	Glu	Glu	GluGlu	-0.155882	-0.446142	-0.420227	0.0115118	0.00079647	0.00860003	0.181796	X
373	Lys	Asn	LysAsn	0.563113	-0.397384	-0.423858	0.0320274	0.0444175	0.0181799	-0.589586	X		X
374	Leu	Asp	LeuAsp	0.32023	-0.490671	-0.425798	0.0283106	0.0266353	0.00586961	-0.255356	X		X
375	Pro	Glu	ProGlu	0.312265	-0.446142	-0.426852	0.0278998	0.00079647	0.152698	-0.292975	X		X
376	Pro	Gln	ProGln	0.312265	-0.321228	-0.427127	0.0278998	0.0437719	0.198018	-0.418164	X		X
377	Glu	Cys	GluCys	-0.155882	-0.382109	-0.434791	0.0115118	0.0147717	0.0456128	0.1032	X
378	Asp	Cys	AspCys	-0.249214	-0.382109	-0.435659	0.0194799	0.0147717	0.0561507	0.195663	X
379	Ile	Glu	IleGlu	0	-0.446142	-0.446142	0	0.00079647	0.00079647	0
380	Asp	Gln	AspGln	-0.249214	-0.321228	-0.44927	0.0194799	0.0437719	0.0684024	0.121171
381	Cys	Asp	CysAsp	0.0604616	-0.490671	-0.452687	0.0178492	0.0266353	0.090336	-0.022478
382	Thr	Asp	ThrAsp	0.857972	-0.490671	-0.459029	0.00750367	0.0266353	0.0360099	-0.826331	X		X
383	Asn	Cys	AsnCys	-0.0532317	-0.382109	-0.46426	0.0119397	0.0147717	0.063167	-0.0289194
384	Pro	Cys	ProCys	0.312265	-0.382109	-0.471881	0.0278998	0.0147717	0.0444565	-0.402038	X		X
385	Cys	Glu	CysGlu	0.0604616	-0.446142	-0.481742	0.0178492	0.00079647	0.0467806	-0.0960617	X
386	Ile	Asp	IleAsp	0	-0.490671	-0.490671	0	0.0266353	0.0266353	0
387	Asp	Ala	AspAla	-0.249214	-0.311271	-0.493561	0.0194799	0.0424124	0.0838165	0.0669242
388	Thr	Tyr	ThrTyr	0.857972	-0.336374	-0.495713	0.00750367	0.0870437	0.0522626	-1.01731	X		X
389	His	Cys	HisCys	0.482496	-0.382109	-0.495742	0.0439454	0.0147717	0.0413398	-0.59613	X		X
390	Gln	Glu	GlnGlu	-0.0236481	-0.446142	-0.503337	0.000410042	0.00079647	0.0900518	-0.0335471
391	Thr	Asn	ThrAsn	0.857972	-0.397384	-0.511018	0.00750367	0.0444175	0.0282129	-0.971606	X		X
392	Asp	Phe	AspPhe	-0.249214	-0.262722	-0.514437	0.0194799	0.0883281	0.179327	-0.00250098
393	Gln	His	GlnHis	-0.0236481	-0.289652	-0.517804	0.000410042	0.0118111	0.562905	-0.204504
394	Asp	Asn	AspAsn	-0.249214	-0.397384	-0.521165	0.0194799	0.0444175	0.244415	0.125433
395	Met	Phe	MetPhe	0.323239	-0.262722	-0.54405	0.0275955	0.0883281	0.287837	-0.604567	X		X
396	Pro	Thr	ProThr	0.312265	-0.335678	-0.547812	0.0278998	0.00630221	0.111675	-0.524399	X		X
397	Asp	Glu	AspGlu	-0.249214	-0.446142	-0.55359	0.0194799	0.00079647	0.0239045	0.141766	X
398	Gln	Asn	GlnAsn	-0.0236481	-0.397384	-0.668371	0.000410042	0.0444175	0.151179	-0.247339	X
399	Met	Asp	MetAsp	0.323239	-0.490671	-0.790029	0.0275955	0.0266353	0.30475	-0.622597	X		X
400	Pro	Asn	ProAsn	0.312265	-0.397384	-0.979944	0.0278998	0.0444175	0.100765	-0.894824	X		X

## Sheet: Seq LIB 2-37C
	Trial 1				Trial 2				AVERAGE		WT absolute fitness
Rank	AA (105+132)	Selected 1	Unselected 1	Fitness 1	AA (105+132)	Selected 2	Unselected 2	Fitness 2	AA (105+132)	AVG Fitness	Trial 1	Trial 2	AVG
1	GlyAsn	14801	2207	1.16501	GlyAsn	16077	2261	1.04853	GlyAsn	1.10677	-0.338526	-0.196624	-0.267575
2	TyrAla	3059	594	1.05032	TyrHis	49	8	0.98373	TyrAla	0.978671
3	TrpAla	8780	2213	0.937039	ArgGly	330344	61149	0.929201	ArgGly	0.932957
4	ArgGly	266775	67291	0.936714	TyrAla	3234	630	0.907023	TrpAla	0.912713
5	ArgAla	15763	4297	0.902999	TyrAsn	677	137	0.890492	TyrAsn	0.894993
6	TyrAsn	524	144	0.899495	TrpAla	10578	2151	0.888387	ArgAla	0.887351
7	PheAla	11374	3620	0.83573	ArgAla	19062	4028	0.871703	TyrHis	0.845116
8	ArgAsn	2179	707	0.827364	PheAla	14459	3462	0.817435	PheAla	0.826583
9	AlaAla	2376	840	0.790093	ArgAsn	2477	657	0.772984	ArgAsn	0.800174
10	HisAla	773	298	0.752489	AlaAla	2961	831	0.748461	AlaAla	0.769277
11	TrpAsn	1019	417	0.726564	GlySer	19429	5677	0.730955	HisAla	0.735323
12	GlySer	14111	5840	0.721671	HisAla	967	291	0.718157	GlySer	0.726313
13	SerAla	3908	1637	0.716432	AlaGly	42143	12800	0.714139	TrpAsn	0.718774
14	GlyAla	29968	12694	0.711585	TrpAsn	1363	417	0.710983	GlyAla	0.709511
15	TyrHis	35	15	0.706503	GlyAla	38823	11975	0.707437	AlaGly	0.705091
16	AlaGly	32026	14060	0.696043	SerAla	4885	1557	0.6932	SerAla	0.704816
17	SerGly	40424	19426	0.656782	SerGly	54966	18004	0.681349	SerGly	0.669065
18	ThrPro	4	2	0.639556	GlyGly	566576	191976	0.666635	GlyGly	0.648123
19	GlyGly	408437	208949	0.629611	ThrGly	27146	10780	0.597711	ThrGly	0.585201
20	AlaAsn	256	131	0.629494	TyrGly	21206	9564	0.542443	AlaAsn	0.578448
21	ThrGly	20217	11791	0.572692	AlaAsn	287	134	0.527401	TyrGly	0.547568
22	SerAsn	301	180	0.56182	LysGly	182173	89447	0.505542	PheAsn	0.528244
23	PheAsn	1346	821	0.553228	PheAsn	1793	885	0.503261	SerAsn	0.517188
24	TyrGly	17072	10426	0.552692	PheGly	121373	63392	0.478711	LysGly	0.480852
25	ThrAsn	191	125	0.522649	SerAsn	353	187	0.472557	PheGly	0.45976
26	LysGly	128194	97776	0.456161	ProAsn	140	79	0.445125	ThrAsn	0.437927
27	ThrAla	878	679	0.45015	ProGly	8160	4728	0.433636	ProGly	0.42653
28	PheGly	86644	68463	0.440808	TrpGly	64474	40077	0.403113	ProAsn	0.424623
29	ProGly	6084	5050	0.419424	ThrAla	1117	704	0.397104	ThrAla	0.423627
30	ProAsn	107	92	0.404122	AspPro	18	12	0.372715	TrpGly	0.391161
31	ArgSer	2003	1746	0.398162	ThrAsn	185	129	0.353206	ArgSer	0.36689
32	TrpGly	47595	43339	0.379208	ValAla	3116	2218	0.34426	ValAla	0.343144
33	ValAla	2365	2346	0.342029	ArgSer	2198	1596	0.335618	GluHis	0.326777
34	GluHis	241	243	0.334937	GluHis	343	259	0.318618	LysAla	0.309804
35	GlnHis	76	78	0.327245	MetAla	1152	887	0.310153	MetAla	0.308315
36	LysAla	5427	5747	0.313644	LysAla	6973	5421	0.305964	ProAla	0.299253
37	LysAsn	1221	1294	0.313307	ProAla	576	453	0.300948	GlnHis	0.295408
38	PheHis	78	83	0.311542	MetGly	19131	16308	0.265961	PheHis	0.278608
39	MetAla	914	984	0.306477	GlnHis	91	78	0.26357	LysAsn	0.276576
40	ProAla	465	511	0.297558	HisAsn	64	57	0.246929	MetGly	0.249669
41	MetAsn	134	160	0.261511	PheHis	103	92	0.245673	GlnTrp	0.229589
42	TyrSer	251	316	0.238512	LysAsn	1404	1271	0.239845	HisAsn	0.217846
43	GlnTrp	1300	1654	0.233934	LeuGly	102085	92704	0.238487	LeuGly	0.216385
44	MetGly	13755	17523	0.233378	GlnTrp	1615	1512	0.225244	HisGly	0.210478
45	HisGly	4599	6001	0.222966	GlnAla	460	450	0.206169	ValPro	0.205817
46	AsnAla	914	1212	0.215969	ValPro	736	727	0.201967	IleAla	0.1853
47	LeuAsn	812	1079	0.21506	HisGly	5732	5714	0.19799	LeuAsn	0.185048
48	ValPro	579	779	0.209667	HisPro	1	1	0.196624	AsnAla	0.184254
49	ValAsn	361	498	0.198804	IleAla	22132	23029	0.179369	ValAsn	0.174669
50	LeuGly	72702	101342	0.194283	SerThr	1443	1519	0.174332	SerThr	0.17293
51	ArgGln	179	250	0.193439	ArgPro	47	50	0.169752	MetAsn	0.156726
52	IleAla	17567	24660	0.19123	PhePro	57	61	0.167169	ValGly	0.144838
53	AlaSer	241	340	0.189064	LeuAsn	1015	1117	0.155037	ArgGln	0.139682
54	HisAsn	51	72	0.188763	ValGly	34090	37620	0.153832	AlaSer	0.136633
55	SerSer	359	513	0.183503	AsnAla	1067	1181	0.152538	GlnAla	0.134286
56	SerThr	1094	1607	0.171527	ValAsn	393	437	0.150535	TyrSer	0.131068
57	IleAsn	3954	5959	0.160389	CysGly	13265	15463	0.130037	SerSer	0.129339
58	ValGly	25937	41362	0.135844	GluTyr	650	770	0.123046	IleAsn	0.12257
59	AsnAsn	192	316	0.12214	ProTrp	401	506	0.0956175	GluTyr	0.12223
60	GluTyr	461	760	0.121413	CysAla	678	862	0.0923461	CysGly	0.121276
61	CysGly	9805	16499	0.112516	ArgGln	217	280	0.0859254	HisPro	0.11706
62	ProTrp	292	507	0.0989006	IleAsn	4302	5566	0.0847509	PhePro	0.107694
63	ThrSer	171	300	0.0944006	AlaSer	308	399	0.0842015	ArgPro	0.103624
64	CysAla	516	925	0.0850337	SerSer	406	537	0.0751754	ProTrp	0.0972591
65	PheSer	1044	1891	0.0805347	ProPro	3	4	0.0716849	CysAla	0.0886899
66	GlnAla	305	576	0.0624031	GluAsp	2027	2728	0.0676331	AsnAsn	0.0703378
67	CysAsn	160	306	0.0569243	TrpSer	830	1137	0.0599413	TrpSer	0.0582542
68	TrpSer	675	1292	0.056567	GlnAsn	55	76	0.0561728	GluAsp	0.0528606
69	PhePro	41	80	0.0482196	GlyCys	9542	13201	0.0556563	ThrSer	0.0487952
70	GluAla	703	1382	0.044973	MetAsn	129	180	0.0519409	ThrPro	0.0479084
71	ProSer	62	122	0.0445576	GlnAsp	583	840	0.038013	PheSer	0.0427696
72	LeuAla	5657	11226	0.0408869	LeuPro	116	169	0.033195	GlyCys	0.0414778
73	GluAsp	1467	2930	0.0380882	LeuAla	6988	10370	0.0251978	ProPro	0.0358425
74	ArgPro	34	68	0.0374957	TyrSer	235	350	0.0236235	AspPro	0.033894
75	ThrHis	13	26	0.0374957	AlaMet	70	105	0.0205324	LeuAla	0.0330424
76	HisPro	1	2	0.0374957	AsnAsn	217	327	0.0185357	GlnAsp	0.031644
77	GlnTyr	127	257	0.0323963	ArgTrp	2837	4321	0.0138988	GluAla	0.0272296
78	GlyCys	6651	13618	0.0272994	GluAla	854	1314	0.00948619	GlnAsn	0.0256323
79	GlnAsp	438	901	0.0252751	PheSer	1282	1993	0.00500441	CysAsn	0.0163552
80	ArgTrp	2186	4610	0.014475	ThrSer	180	281	0.00318987	ArgTrp	0.0141869
81	AsnGly	12019	25401	0.0135433	TrpThr	130	204	0.000936866	AsnGly	0.00102641
82	ThrGln	6	13	0.00273364	TyrGln	7	11	0.000329036	IleGly	0
83	IleGly	297165	647923	0	CysPro	7	11	0.000329036	ProSer	-0.00172234
84	GlnAsn	39	86	-0.0049081	IleGly	366313	576071	0	GlnTyr	-0.00285838
85	LysPro	53	117	-0.00538425	AsnGly	14828	23944	-0.0114904	GlnGly	-0.0225267
86	ValSer	501	1126	-0.0131749	GlnGly	4926	8053	-0.0168396	SerHis	-0.0273381
87	LysSer	1168	2651	-0.0174411	CysAsn	172	286	-0.0242139	LysSer	-0.0286947
88	GluAsn	146	335	-0.0221662	SerHis	24	40	-0.0252251	HisTrp	-0.0434461
89	AsnHis	10	23	-0.0232021	HisGln	7	12	-0.0374595	ValSer	-0.0496319
90	GlnGly	3716	8646	-0.0282138	GlnTyr	166	285	-0.0381131	ArgCys	-0.0536047
91	SerHis	24	56	-0.029451	LysSer	1450	2500	-0.0399483	LysPro	-0.0548953
92	ArgCys	1979	4634	-0.0309845	ProSer	78	137	-0.0480023	HisGln	-0.0590315
93	HisTrp	1102	2615	-0.0367644	HisTrp	1464	2584	-0.0501278	LeuPro	-0.0600264
94	TyrCys	280	666	-0.0377905	GlyPro	145	267	-0.0685196	AlaMet	-0.0612818
95	MetSer	188	448	-0.0385944	ArgCys	2467	4624	-0.076225	TrpHis	-0.0675008
96	GlyIle	511	1223	-0.0404798	TrpHis	32	61	-0.0835562	TrpThr	-0.0688293
97	TrpHis	22	54	-0.0514453	ValSer	569	1091	-0.0860888	TyrGln	-0.0691332
98	ProHis	2	5	-0.0594143	LeuSer	1360	2670	-0.0963487	MetSer	-0.0692266
99	AlaIle	43	111	-0.0733288	MetSer	240	475	-0.0998587	GlyIle	-0.0705399
100	ArgHis	46	120	-0.0778977	GlyIle	573	1136	-0.1006	GlyPro	-0.0846633
101	HisGln	8	21	-0.0806036	LysPro	57	114	-0.104406	LeuSer	-0.0952594
102	IleSer	4512	11932	-0.0838184	AlaCys	403	810	-0.106556	IleSer	-0.0998429
103	LeuSer	1073	2906	-0.0941701	IleSer	5441	11173	-0.115867	TyrCys	-0.104572
104	GluPro	28	76	-0.0951298	GluGly	13533	27977	-0.118783	GluGly	-0.112277
105	GlyPro	116	319	-0.100807	AlaThr	14	29	-0.119646	AlaCys	-0.120166
106	GlyHis	100	276	-0.102383	PheThr	127	268	-0.127707	GluAsn	-0.135282
107	GluGly	11031	30684	-0.105771	SerPro	53	115	-0.139798	AlaIle	-0.141235
108	AspAla	160	451	-0.111531	ProThr	19	42	-0.147872	AspAla	-0.148401
109	SerCys	398	1142	-0.119257	SerArg	979	2267	-0.168045	ThrHis	-0.14868
110	AlaCys	302	896	-0.133775	TyrCys	300	700	-0.171353	GlyGln	-0.155021
111	GlyGln	84	251	-0.136869	HisSer	112	262	-0.17246	AlaThr	-0.155315
112	TrpThr	94	282	-0.138596	TrpCys	1164	2726	-0.172949	SerCys	-0.156239
113	TyrGln	4	12	-0.138596	GlyGln	102	239	-0.173174	PheCys	-0.158311
114	PheCys	1395	4186	-0.138699	ThrCys	275	649	-0.176288	SerArg	-0.168019
115	ProLys	83	251	-0.14207	PheCys	1762	4174	-0.177923	ProHis	-0.169956
116	AlaMet	32	97	-0.143096	AspAla	193	465	-0.185272	TrpCys	-0.171339
117	SerIle	69	213	-0.151005	SerGln	12	29	-0.186593	ArgHis	-0.17281
118	LeuPro	68	211	-0.153248	SerCys	509	1249	-0.193221	HisSer	-0.173786
119	ArgThr	98	313	-0.165793	SerLeu	193	482	-0.200866	PheThr	-0.180881
120	SerArg	733	2353	-0.167992	AlaIle	55	140	-0.209142	CysPro	-0.188574
121	TrpCys	915	2949	-0.169728	AsnPro	7	18	-0.213551	GlyHis	-0.188743
122	MetHis	12	39	-0.173358	CysSer	172	444	-0.215231	ArgThr	-0.190675
123	HisSer	76	248	-0.175112	ArgThr	108	279	-0.215557	SerPro	-0.190896
124	ArgLys	843	2802	-0.183115	GlyLys	3213	8381	-0.219761	ThrCys	-0.204951
125	AlaThr	13	44	-0.190984	LysHis	39	104	-0.229345	ArgLys	-0.206808
126	AlaHis	10	34	-0.192953	AlaPro	3	8	-0.229345	CysSer	-0.206912
127	PheGln	24	82	-0.195077	ArgLys	938	2508	-0.230501	SerLeu	-0.210824
128	CysSer	126	434	-0.198593	ProVal	272	745	-0.240964	ProLys	-0.213205
129	TyrThr	11	38	-0.199865	GluAsn	131	365	-0.248398	SerIle	-0.215751
130	TrpPro	18	64	-0.212382	SerVal	1128	3194	-0.255402	AlaPro	-0.235301
131	AlaVal	629	2257	-0.216355	ProCys	115	332	-0.263817	AsnHis	-0.237198
132	SerLeu	144	522	-0.220782	ArgHis	46	134	-0.267723	GlyLys	-0.237876
133	ThrIle	32	119	-0.231871	AlaVal	748	2187	-0.269324	AlaVal	-0.242839
134	ThrCys	184	687	-0.233613	GlyHis	108	320	-0.275103	SerVal	-0.249063
135	PheThr	80	299	-0.234055	SerIle	79	237	-0.280498	GluPro	-0.262695
136	ProGln	4	15	-0.235506	TrpGln	26	78	-0.280498	ProVal	-0.264829
137	AlaPro	5	19	-0.241258	ProHis	3	9	-0.280498	LysHis	-0.270964
138	SerPro	31	118	-0.241995	ThrLys	210	634	-0.283246	PheGln	-0.286821
139	SerVal	887	3382	-0.242724	ProLys	75	227	-0.284341	AspGly	-0.291036
140	GlyLys	2294	9018	-0.255991	GlyThr	356	1080	-0.28535	GlyThr	-0.295587
141	ProIle	16	64	-0.263534	HisCys	208	632	-0.28603	TrpGln	-0.295978
142	AsnSer	175	707	-0.267856	AspGly	2811	8588	-0.288408	ThrIle	-0.297672
143	AspAsn	33	134	-0.270065	IleLys	6737	20875	-0.294536	ThrLys	-0.298295
144	AlaLys	102	423	-0.279214	LeuTrp	1799	5577	-0.294746	ArgVal	-0.299388
145	ArgVal	2726	11319	-0.279756	AlaArg	360	1131	-0.300536	AsnPro	-0.301012
146	AlaLeu	65	273	-0.284724	AlaGln	6	19	-0.303979	MetHis	-0.302561
147	ProVal	197	835	-0.288695	MetCys	354	1134	-0.308986	AlaGln	-0.304453
148	AspGly	2175	9325	-0.293664	ArgArg	1601	5134	-0.309441	ThrGln	-0.306778
149	GlyLeu	660	2861	-0.298448	IlePro	206	667	-0.313635	LeuTrp	-0.307623
150	GlnSer	62	270	-0.300446	ArgVal	3238	10615	-0.319019	TrpPro	-0.308909
151	AlaGln	5	22	-0.304927	GlnSer	78	260	-0.326255	AlaArg	-0.312633
152	AspPro	5	22	-0.304927	TyrLys	155	518	-0.327374	AlaLys	-0.312639
153	GlyThr	264	1164	-0.305823	GlyArg	4228	14321	-0.333215	GlnSer	-0.313351
154	TyrAsp	84	374	-0.310067	ThrHis	10	34	-0.334855	ArgArg	-0.314106
155	ArgAsp	630	2809	-0.310685	TyrAsp	111	381	-0.338978	AlaLeu	-0.314602
156	CysGln	13	58	-0.310959	CysGln	18	62	-0.340496	AlaHis	-0.317766
157	TrpGln	15	67	-0.311458	AlaLeu	84	292	-0.34448	AsnSer	-0.319601
158	LysHis	23	103	-0.312584	TrpLys	536	1864	-0.344657	MetCys	-0.321348
159	ThrLys	144	646	-0.313344	AlaLys	135	471	-0.346063	IlePro	-0.32351
160	MetPro	4	18	-0.314687	AspGln	2	7	-0.347444	TyrAsp	-0.324522
161	ArgArg	1235	5610	-0.31877	ValLys	512	1815	-0.352983	CysGln	-0.325727
162	LeuTrp	1245	5678	-0.3205	ArgAsp	754	2680	-0.35414	TyrThr	-0.326022
163	LeuHis	39	178	-0.32083	AspThr	16	57	-0.355131	IleLys	-0.327215
164	AlaArg	266	1225	-0.324729	ValCys	683	2435	-0.355455	GlyLeu	-0.327591
165	ProArg	69	321	-0.32913	GlyLeu	740	2646	-0.356734	ProCys	-0.328048
166	TyrIle	9	42	-0.330481	LeuCys	1712	6130	-0.357333	HisCys	-0.329768
167	IlePro	149	700	-0.333386	SerLys	257	933	-0.363325	ArgAsp	-0.332413
168	MetCys	268	1260	-0.33371	ThrIle	38	138	-0.363472	GlyArg	-0.34024
169	CysHis	4	19	-0.338168	GlyVal	8870	32485	-0.367136	ProIle	-0.348808
170	GlnCys	176	853	-0.346911	AsnSer	202	747	-0.371346	TyrLys	-0.354309
171	GlyArg	3138	15221	-0.347265	PheGln	25	94	-0.378564	ProArg	-0.357451
172	ThrLeu	68	333	-0.35141	AsnThr	26	98	-0.379629	GlyVal	-0.36055
173	ValHis	10	49	-0.35167	LysCys	1732	6574	-0.382658	TrpLys	-0.363399
174	GlyVal	6873	33856	-0.353964	ProArg	96	367	-0.385771	GlnCys	-0.367928
175	IleLys	4579	22866	-0.359894	GlnCys	208	801	-0.388945	AspGln	-0.367959
176	AsnGln	10	50	-0.360444	ThrArg	262	1034	-0.399596	LeuCys	-0.369139
177	GlnGln	4	20	-0.360444	CysCys	287	1133	-0.399724	ValLys	-0.377732
178	TyrPro	1	5	-0.360444	PheLys	760	3012	-0.401418	AspAsn	-0.377906
179	ThrVal	353	1785	-0.365338	GluSer	197	785	-0.40378	SerLys	-0.38
180	HisCys	131	675	-0.373507	ProAsp	49	196	-0.405436	ValCys	-0.38332
181	GluSer	175	908	-0.376522	ThrThr	16	64	-0.405436	ThrVal	-0.385886
182	ArgLeu	249	1293	-0.376873	TrpPro	12	48	-0.405436	GluSer	-0.390151
183	CysPro	5	26	-0.377478	ThrVal	435	1744	-0.406434	PheLys	-0.392588
184	ArgPhe	164	854	-0.378088	GlyAsp	2176	8876	-0.413935	MetPro	-0.393535
185	LeuCys	1171	6138	-0.380944	ProPhe	16	66	-0.4188	LysCys	-0.393568
186	TyrLys	106	556	-0.381243	GluPro	17	72	-0.43026	ValHis	-0.395934
187	TrpLys	367	1929	-0.38214	MetHis	8	34	-0.431765	ThrLeu	-0.397723
188	PheLys	602	3176	-0.383758	ProIle	11	47	-0.434081	ThrArg	-0.408063
189	CysThr	16	85	-0.386773	PheAsp	617	2648	-0.436009	GlyAsp	-0.412225
190	AsnPro	3	16	-0.388473	ArgGlu	1426	6130	-0.436717	ArgPhe	-0.41827
191	AspGln	3	16	-0.388473	ValHis	15	65	-0.440198	ThrThr	-0.418881
192	ProCys	71	382	-0.392279	AsnIle	12	52	-0.440198	HisHis	-0.422385
193	SerLys	177	962	-0.396676	AlaAsp	156	679	-0.442121	SerGln	-0.431154
194	HisThr	4	22	-0.401837	GlnLeu	28	122	-0.442578	CysCys	-0.431415
195	ValLys	368	2027	-0.40248	AlaHis	14	61	-0.442578	AsnThr	-0.433184
196	LysCys	1222	6762	-0.404478	IleCys	6351	27765	-0.444032	GlnLeu	-0.43442
197	GlyAsp	1635	9174	-0.410515	ThrLeu	78	341	-0.444036	HisThr	-0.43711
198	ValCys	447	2512	-0.411186	ThrMet	8	35	-0.444354	ArgGlu	-0.438891
199	HisIle	17	96	-0.413297	ValThr	47	208	-0.449342	ArgIle	-0.439256
200	ThrArg	177	1007	-0.41653	IleThr	681	3015	-0.449517	ArgLeu	-0.44039
201	ArgIle	100	580	-0.424902	AsnHis	9	40	-0.451194	ValThr	-0.441607
202	GlnLeu	22	128	-0.426262	TyrThr	11	49	-0.45218	PheAsp	-0.442209
203	ThrThr	10	59	-0.432326	ArgIle	130	581	-0.453609	AlaAsp	-0.443141
204	ValThr	38	225	-0.433873	AspSer	53	237	-0.453849	AspThr	-0.445833
205	ProLeu	23	137	-0.436467	ProLeu	30	135	-0.456589	LeuHis	-0.446458
206	SerAsp	142	846	-0.436556	ArgPhe	181	818	-0.458451	ProLeu	-0.446528
207	LysThr	96	573	-0.437358	LysLys	922	4187	-0.460548	ProThr	-0.446834
208	TyrPhe	24	144	-0.439626	LeuLys	996	4588	-0.46674	MetGln	-0.450143
209	AspMet	10	60	-0.439626	SerAsp	173	803	-0.470046	SerAsp	-0.453301
210	ArgGlu	1105	6652	-0.441064	LysThr	118	548	-0.470275	LysThr	-0.453816
211	AlaAsp	127	770	-0.444161	HisThr	6	28	-0.472383	IleCys	-0.461574
212	PheAsp	465	2847	-0.448409	MetPro	6	28	-0.472383	LeuLys	-0.470564
213	TyrMet	11	68	-0.45259	TrpAsp	420	1985	-0.477888	TrpAsp	-0.473519
214	ThrAsp	65	405	-0.456016	IleGln	135	647	-0.483947	AsnCys	-0.477359
215	CysCys	198	1254	-0.463107	AspAsn	32	154	-0.485747	GlnGln	-0.488367
216	AsnCys	232	1473	-0.464189	AsnCys	298	1450	-0.490528	TyrArg	-0.491084
217	TrpAsp	308	1978	-0.46915	LeuArg	1523	7578	-0.500231	AspSer	-0.492622
218	TyrArg	120	776	-0.472155	ArgLeu	278	1395	-0.503906	LysLys	-0.494843
219	LeuLys	758	4927	-0.474388	LeuThr	120	604	-0.505232	ProGln	-0.496562
220	AlaTrp	102	663	-0.474388	LysArg	1182	5976	-0.507169	ThrAsp	-0.499145
221	IleCys	4419	29038	-0.479117	LeuIle	181	920	-0.509486	ProPhe	-0.500547
222	AsnThr	16	107	-0.486738	TyrArg	146	743	-0.510012	TyrPhe	-0.510577
223	LysGln	52	349	-0.488296	HisMet	18	92	-0.511892	IleGln	-0.51325
224	SerTyr	24	164	-0.496107	LeuLeu	390	2010	-0.515508	IleThr	-0.51403
225	ArgTyr	66	454	-0.498986	SerGlu	291	1518	-0.520755	LysArg	-0.516201
226	AspHis	2	14	-0.506572	PheArg	767	4074	-0.528602	LeuArg	-0.516343
227	ArgMet	40	284	-0.512733	ValGln	16	85	-0.528675	LeuLeu	-0.517078
228	ThrTrp	57	405	-0.513054	PheMet	36	192	-0.530375	LysGln	-0.517742
229	LeuLeu	304	2188	-0.518648	MetMet	12	64	-0.530375	PheArg	-0.525132
230	PheArg	602	4363	-0.521663	IleHis	204	1097	-0.533953	LeuIle	-0.525715
231	ThrPhe	21	153	-0.523946	TrpVal	1211	6537	-0.535611	TyrMet	-0.532576
232	LysArg	872	6372	-0.525234	ThrAsp	81	444	-0.542274	LeuThr	-0.533824
233	TyrVal	237	1746	-0.52877	ThrPro	2	11	-0.543739	ArgMet	-0.534446
234	LysLys	592	4365	-0.529137	LysGln	57	316	-0.547189	CysThr	-0.535921
235	AspSer	34	252	-0.531396	LeuVal	2884	16045	-0.548721	SerGlu	-0.538713
236	SerMet	7	52	-0.53238	GluThr	44	245	-0.54909	IleHis	-0.539763
237	LeuArg	1119	8314	-0.532454	ThrGlu	193	1079	-0.55084	PheMet	-0.541114
238	MetLeu	22	165	-0.536536	HisLys	48	270	-0.553499	TrpVal	-0.54263
239	ThrTyr	12	90	-0.536536	ArgMet	47	266	-0.55616	ThrMet	-0.545553
240	AspThr	10	75	-0.536536	GlyGlu	3908	22119	-0.556187	TyrIle	-0.548034
241	LeuIle	133	1010	-0.541944	HisArg	63	357	-0.556704	LeuVal	-0.548738
242	IleGln	86	654	-0.542554	TrpArg	426	2426	-0.558858	HisArg	-0.551191
243	IleHis	149	1141	-0.545574	GlyPhe	392	2265	-0.565158	AsnIle	-0.553534
244	HisArg	47	360	-0.545679	LeuHis	31	182	-0.572086	HisMet	-0.55613
245	LeuVal	2245	17318	-0.548756	MetThr	15	89	-0.576675	HisIle	-0.557783
246	TrpVal	896	6926	-0.549649	PheIle	46	273	-0.576781	MetLeu	-0.562156
247	SerTrp	121	937	-0.550428	TrpMet	25	149	-0.578623	GlyPhe	-0.568294
248	PheMet	26	202	-0.551852	LysAsp	714	4267	-0.579801	MetLys	-0.568655
249	SerGlu	229	1799	-0.55667	MetLys	156	933	-0.580133	TrpArg	-0.569744
250	MetLys	126	991	-0.557177	TyrPhe	20	120	-0.581528	GlyGlu	-0.572273
251	AsnLys	95	754	-0.561122	CysMet	12	72	-0.581528	HisLys	-0.580549
252	LeuThr	76	605	-0.562416	PheVal	1650	9976	-0.584849	ProAsp	-0.584378
253	GlyPhe	306	2487	-0.571429	MetLeu	23	140	-0.587777	AlaTrp	-0.584486
254	IleThr	428	3536	-0.578543	TyrLeu	22	134	-0.588058	SerTrp	-0.586084
255	AsnArg	178	1475	-0.579846	ProMet	5	31	-0.595768	LysAsp	-0.587474
256	TrpArg	335	2781	-0.58063	GluIle	18	112	-0.597322	TyrVal	-0.588887
257	ProPhe	9	75	-0.582293	TyrGlu	177	1122	-0.605396	ThrGlu	-0.589879
258	LysTyr	58	487	-0.585575	AsnArg	209	1328	-0.606428	ValGln	-0.59109
259	GlyTrp	1136	9558	-0.586463	AlaPhe	29	186	-0.610491	AsnArg	-0.593137
260	PheLeu	71	599	-0.587643	CysLys	108	694	-0.611312	PheVal	-0.596146
261	GlyGlu	2781	23501	-0.58836	HisTyr	7	45	-0.611491	ArgTyr	-0.60225
262	LeuGln	21	178	-0.589675	TyrMet	9	58	-0.612562	TyrGlu	-0.60688
263	AsnLeu	16	136	-0.590893	IleArg	3931	25341	-0.612697	PheLeu	-0.607464
264	LysAsp	526	4515	-0.595146	ThrGln	4	26	-0.61629	AsnLys	-0.608467
265	GlyTyr	119	1022	-0.595378	GlnGln	2	13	-0.61629	ValArg	-0.608693
266	ValArg	332	2864	-0.597309	LeuAsp	627	4082	-0.616982	AsnGln	-0.609089
267	LeuMet	35	302	-0.597413	ValArg	404	2649	-0.620077	LeuGln	-0.610026
268	AspLys	39	338	-0.599326	GluCys	267	1753	-0.620647	PheIle	-0.614001
269	HisMet	16	139	-0.600369	SerTrp	134	882	-0.62174	ThrPhe	-0.617137
270	AlaGlu	188	1645	-0.603482	PheTyr	47	310	-0.62264	GlyTrp	-0.617893
271	PheVal	1207	10658	-0.607443	PheGlu	1139	7533	-0.623821	AlaGlu	-0.61994
272	GlyMet	59	521	-0.60746	MetAsp	106	704	-0.625643	GluCys	-0.624131
273	HisLys	30	265	-0.607599	PheLeu	93	620	-0.627285	IleArg	-0.625679
274	TyrGlu	139	1230	-0.608365	LeuGln	28	188	-0.630376	GlyTyr	-0.628689
275	HisLeu	23	204	-0.609377	AlaGlu	224	1525	-0.636398	CysLys	-0.631064
276	MetArg	113	1029	-0.620811	ValAsp	267	1833	-0.640028	LysPhe	-0.633647
277	PheTrp	338	3091	-0.622657	ValVal	931	6422	-0.642097	MetAsp	-0.634363
278	AsnPhe	35	321	-0.623911	LysVal	2031	14035	-0.642879	LysVal	-0.634868
279	LysPhe	134	1229	-0.623921	LysPhe	159	1100	-0.643372	LeuAsp	-0.63877
280	LysTrp	470	4319	-0.62476	LysLeu	116	807	-0.645792	PheGlu	-0.639625
281	AlaTyr	10	92	-0.625262	TyrVal	234	1640	-0.649004	GluThr	-0.640903
282	LysVal	1578	14571	-0.626857	GlyTrp	1315	9223	-0.649323	PheTyr	-0.644597
283	GluCys	188	1739	-0.627616	LeuPhe	173	1225	-0.653466	LysTrp	-0.647742
284	ThrGlu	126	1169	-0.628918	AsnLys	109	776	-0.655812	LysLeu	-0.648674
285	TrpTrp	220	2045	-0.629745	GlnArg	50	360	-0.660709	TrpMet	-0.648818
286	TrpIle	17	159	-0.632422	GlyTyr	140	1011	-0.661999	HisLeu	-0.649405
287	SerPhe	31	290	-0.632511	GluLys	188	1372	-0.666573	ValVal	-0.654836
288	HisVal	110	1037	-0.63586	TrpPhe	70	515	-0.670086	AspHis	-0.654974
289	IleArg	2941	27905	-0.638661	LysTrp	568	4185	-0.670723	MetArg	-0.656019
290	AspCys	77	733	-0.640088	TrpLeu	73	541	-0.673251	GlyMet	-0.656575
291	AsnAsp	119	1137	-0.641688	IleVal	8121	60845	-0.677992	GluIle	-0.657157
292	MetAsp	82	786	-0.643083	ValLeu	59	443	-0.678928	PheTrp	-0.657457
293	ThrMet	3	29	-0.646751	ValGlu	602	4533	-0.680166	ThrTrp	-0.658697
294	CysLys	66	644	-0.650816	GlnThr	13	98	-0.680659	SerTyr	-0.65904
295	PheIle	30	293	-0.651221	CysPhe	33	249	-0.681062	AlaTyr	-0.661293
296	LysLeu	93	909	-0.651555	PhePhe	138	1042	-0.681365	SerPhe	-0.662806
297	ValGln	11	108	-0.653505	AspGlu	128	968	-0.682042	AspLys	-0.663614
298	PheGlu	803	7919	-0.655429	ProTyr	7	53	-0.682554	AlaPhe	-0.665776
299	GluLeu	28	277	-0.656796	CysThr	13	99	-0.685068	TrpPhe	-0.666863
300	AsnTyr	13	129	-0.658121	HisLeu	26	200	-0.689433	TrpLeu	-0.670381
301	LeuAsp	427	4261	-0.660558	MetArg	116	896	-0.691226	LeuMet	-0.674231
302	TrpPhe	60	603	-0.66364	ValPhe	78	603	-0.691599	ProTyr	-0.675603
303	PheTyr	34	344	-0.666554	MetGlu	214	1655	-0.691761	TrpTrp	-0.677208
304	AsnIle	8	81	-0.666869	PheTrp	400	3097	-0.692258	AsnAsp	-0.677467
305	TrpLeu	50	507	-0.667512	SerPhe	33	256	-0.693102	HisVal	-0.678847
306	ValVal	714	7241	-0.667575	AlaTrp	88	685	-0.694584	CysMet	-0.681239
307	ProTyr	6	61	-0.668653	GlnIle	5	39	-0.695471	ValAsp	-0.684341
308	AspLeu	10	102	-0.670074	CysArg	133	1041	-0.696975	SerMet	-0.68459
309	TrpGlu	466	4772	-0.671789	AlaTyr	12	94	-0.697323	LysTyr	-0.684705
310	LysIle	23	236	-0.672658	TrpGlu	584	4587	-0.698492	TrpGlu	-0.68514
311	AspTrp	51	527	-0.675715	LysGlu	1244	9812	-0.700313	CysPhe	-0.68575
312	SerGln	3	31	-0.675715	LysMet	35	277	-0.701788	TyrLeu	-0.687236
313	MetVal	260	2688	-0.67593	HisIle	13	103	-0.70227	GlnThr	-0.687331
314	IleMet	264	2732	-0.676351	GluPhe	42	333	-0.702571	MetMet	-0.691091
315	IleAsp	1933	20315	-0.683059	ArgTyr	57	455	-0.705513	AspCys	-0.692895
316	ValTrp	213	2241	-0.683537	GlyMet	70	559	-0.70569	LysMet	-0.694001
317	LysMet	29	307	-0.686215	CysTyr	7	56	-0.706466	IleVal	-0.696448
318	HisGlu	92	980	-0.688913	CysIle	3	24	-0.706466	MetGlu	-0.696838
319	CysPhe	29	310	-0.690438	IleGlu	5210	41967	-0.709447	IleAsp	-0.699231
320	GlnThr	9	97	-0.694003	HisGlu	130	1048	-0.709794	HisGlu	-0.699353
321	CysTrp	68	733	-0.694069	ThrPhe	14	113	-0.710327	MetVal	-0.701363
322	TyrTrp	55	596	-0.696358	GlnPhe	25	203	-0.712932	ValPhe	-0.702801
323	MetGlu	166	1822	-0.701915	AsnAsp	143	1162	-0.713246	LysGlu	-0.703428
324	IleLeu	451	4956	-0.702429	IleAsp	2411	19689	-0.715403	CysArg	-0.706528
325	GlnMet	10	110	-0.702867	LeuGlu	1203	9837	-0.715973	PhePhe	-0.706733
326	IleIle	156	1726	-0.70539	GluArg	229	1881	-0.71793	IleMet	-0.706983
327	LysGlu	920	10206	-0.706542	IlePhe	596	4906	-0.718858	TyrTrp	-0.708802
328	IleTrp	2778	30955	-0.708473	TyrTrp	65	538	-0.721245	ValGlu	-0.711205
329	CysVal	237	2646	-0.709316	HisVal	118	978	-0.721833	ValLeu	-0.714149
330	ValPhe	63	711	-0.714003	CysGlu	236	1962	-0.723163	CysTrp	-0.714813
331	IleVal	5968	67493	-0.714904	TrpTrp	219	1827	-0.724671	LeuPhe	-0.716219
332	GluTrp	119	1347	-0.715295	MetPhe	17	142	-0.725216	IleLeu	-0.719057
333	CysArg	103	1168	-0.71608	MetVal	313	2624	-0.726796	AsnPhe	-0.726297
334	GluIle	11	125	-0.716992	MetIle	13	109	-0.726859	GluLys	-0.726394
335	IleTyr	333	3787	-0.717325	AspLys	42	353	-0.727902	IleIle	-0.726907
336	MetTrp	73	832	-0.718275	GluGln	9	76	-0.729947	ThrTyr	-0.728441
337	TrpMet	12	137	-0.719014	AsnGlu	340	2889	-0.732645	IlePhe	-0.728643
338	AlaPhe	17	195	-0.72106	MetTyr	16	136	-0.732795	ValTrp	-0.730063
339	ValIle	16	186	-0.726867	CysTrp	83	710	-0.735557	AsnLeu	-0.731228
340	ValAsp	159	1856	-0.728655	IleLeu	555	4749	-0.735686	IleGlu	-0.731878
341	AsnVal	330	3863	-0.729885	AspAsp	45	386	-0.736751	CysVal	-0.732431
342	GlnGlu	62	727	-0.730617	AsnVal	423	3629	-0.736823	AsnVal	-0.733354
343	HisPhe	19	223	-0.731026	IleMet	311	2673	-0.737615	LeuGlu	-0.733497
344	PhePhe	94	1106	-0.732102	CysLeu	19	165	-0.742107	GluArg	-0.738399
345	GluThr	23	271	-0.732716	AspCys	78	683	-0.745702	GlnArg	-0.740481
346	TrpTyr	21	250	-0.737195	IleIle	175	1542	-0.748423	CysGlu	-0.741609
347	LeuTyr	61	728	-0.738276	GluVal	520	4606	-0.750697	IleTrp	-0.742987
348	IlePhe	456	5444	-0.738428	LeuMet	37	328	-0.751048	AspTrp	-0.745011
349	ProGlu	41	491	-0.739772	CysVal	280	2508	-0.755546	AspAsp	-0.747304
350	ValGlu	409	4926	-0.742245	ProGln	1	9	-0.757619	GlnGlu	-0.748406
351	ProThr	7	85	-0.745795	CysAsp	64	577	-0.758372	IleTyr	-0.749807
352	ValLeu	37	453	-0.749371	TyrIle	6	55	-0.765588	CysHis	-0.751636
353	LeuGlu	866	10643	-0.75102	GlnGlu	78	716	-0.766195	TrpTyr	-0.752376
354	IleGlu	3697	45781	-0.75431	GlnLys	55	506	-0.767164	AspGlu	-0.752545
355	AspAsp	33	412	-0.757858	TrpTyr	24	221	-0.767557	AsnGlu	-0.756018
356	GluArg	179	2240	-0.758869	AspArg	71	656	-0.769022	MetThr	-0.756154
357	CysGlu	166	2083	-0.760055	GluGlu	355	3328	-0.775331	GluVal	-0.759031
358	AspVal	122	1542	-0.763199	ValTrp	219	2059	-0.776589	GlnIle	-0.759157
359	ProAsp	14	177	-0.763319	IleTrp	3214	30281	-0.777501	LeuTyr	-0.759688
360	GluVal	381	4862	-0.767364	LeuTyr	78	741	-0.7811	MetTrp	-0.761368
361	LeuPhe	103	1350	-0.778971	IleTyr	403	3839	-0.782289	ProGlu	-0.764863
362	CysAsp	46	603	-0.779034	LysTyr	50	478	-0.783834	GluGln	-0.76565
363	AsnGlu	226	2965	-0.779391	ProGlu	46	446	-0.789953	AsnTyr	-0.76628
364	CysMet	6	79	-0.78095	AsnTrp	103	1017	-0.79786	ValIle	-0.767521
365	GluLys	110	1466	-0.786216	AsnMet	6	60	-0.803376	GluTrp	-0.767852
366	TyrLeu	12	160	-0.786413	AspHis	1	10	-0.803376	CysAsp	-0.768703
367	AspPhe	8	107	-0.787768	ThrTrp	45	451	-0.80434	TrpIle	-0.779379
368	AsnTrp	76	1026	-0.791808	MetTrp	80	802	-0.804461	HisTyr	-0.779636
369	GlnVal	84	1142	-0.794861	ValIle	18	182	-0.808175	GluPhe	-0.782949
370	GluGln	5	69	-0.801353	AspVal	134	1362	-0.810449	AspVal	-0.786824
371	GluGlu	266	3692	-0.803854	HisAsp	25	255	-0.811976	AspArg	-0.787737
372	AspArg	54	754	-0.806452	AspTrp	51	523	-0.814308	GluGlu	-0.789593
373	HisAsp	18	253	-0.809322	GluTrp	120	1248	-0.82041	MetPhe	-0.791295
374	TyrTyr	3	43	-0.817821	SerTyr	16	167	-0.821973	AsnTrp	-0.794834
375	GlnArg	29	418	-0.820253	AspPhe	8	84	-0.824566	AspLeu	-0.795545
376	AspIle	2	29	-0.822842	GlnVal	109	1145	-0.824755	GlnLys	-0.801276
377	GlnIle	2	29	-0.822842	AsnPhe	30	318	-0.828682	AspPhe	-0.806167
378	AspGlu	73	1059	-0.823047	SerMet	5	54	-0.8368	MetIle	-0.809391
379	ValTyr	13	189	-0.823993	HisHis	1	11	-0.844769	GlnVal	-0.809808
380	GlnLys	40	597	-0.835389	AsnGln	3	34	-0.857734	GluLeu	-0.810376
381	AsnMet	4	60	-0.837566	ValMet	7	81	-0.866763	HisAsp	-0.810649
382	MetMet	4	62	-0.851806	AsnLeu	10	117	-0.871562	GlnPhe	-0.815766
383	MetPhe	10	157	-0.857374	AsnTyr	9	106	-0.87444	HisPhe	-0.819956
384	GluPhe	24	382	-0.863326	MetGln	2	25	-0.900286	AsnMet	-0.820471
385	MetIle	9	153	-0.891923	ValTyr	17	213	-0.901307	GlnMet	-0.830573
386	ValMet	6	107	-0.912707	HisPhe	16	204	-0.908887	LysIle	-0.831778
387	GlnPhe	13	235	-0.918599	ThrTyr	11	144	-0.920346	CysLeu	-0.852305
388	MetThr	5	94	-0.935632	AspLeu	9	118	-0.921016	ValTyr	-0.86265
389	AspTyr	4	77	-0.945905	TrpIle	11	146	-0.926336	ProMet	-0.881196
390	HisTyr	3	58	-0.947781	GlnMet	7	100	-0.958278	ValMet	-0.889735
391	CysLeu	8	160	-0.962504	GluLeu	19	275	-0.963955	TyrTyr	-0.903417
392	GluMet	3	60	-0.962504	TyrTyr	3	46	-0.989013	CysTyr	-0.903637
393	CysTyr	2	55	-1.10081	LysIle	15	231	-0.990897	AspMet	-0.933126
394	ProMet	1	32	-1.16662	AspTyr	4	70	-1.04641	CysIle	-0.943227
395	MetTyr	4	129	-1.17	GluMet	2	44	-1.1458	MetTyr	-0.9514
396	CysIle	1	33	-1.17999	CysHis	1	23	-1.1651	AspTyr	-0.99616
397	MetGln	0	16		AspMet	1	42	-1.42663	GluMet	-1.05415
398	HisHis	0	7		AspIle	1	45	-1.45659	AspIle	-1.13972
399	ProPro	0	3		TyrPro	0	2		TyrPro
400	GlnPro	0	6		GlnPro	0	0		GlnPro

## Sheet: Epi LIB 2-37C
Rank	Mut 105	Mut 132	Double mutant	Mut 105 fitness	Mut 132 fitness	Double mutant fitness	Mut 105 error	Mut 132 error	Double mutant error	Epistasis	Significance	Positive sign epistasis	Negative sign epistasis	Reciprocal positive	Reciprocal negative	Cutoffs for statistically non-neutral Fi
1	Gly	Asn	GlyAsn	0.648123	0.12257	1.10677	0.0185122	0.0378191	0.0582432	0.336079	X					0.170531
2	Tyr	Ala	TyrAla	0.547568	0.1853	0.978671	0.00512478	0.0059305	0.0716478	0.245804	X					-0.170531
3	Arg	Gly	ArgGly	0.932957	0	0.932957	0.00375657	0	0.00375657	0
4	Trp	Ala	TrpAla	0.391161	0.1853	0.912713	0.0119525	0.0059305	0.024326	0.336252	X
5	Tyr	Asn	TyrAsn	0.547568	0.12257	0.894993	0.00512478	0.0378191	0.00450138	0.224856	X
6	Arg	Ala	ArgAla	0.932957	0.1853	0.887351	0.00375657	0.0059305	0.0156483	-0.230906	X
7	Tyr	His	TyrHis	0.547568	-0.539763	0.845116	0.00512478	0.00581043	0.138614	0.837312	X	X
8	Phe	Ala	PheAla	0.45976	0.1853	0.826583	0.0189515	0.0059305	0.00914776	0.181523	X
9	Arg	Asn	ArgAsn	0.932957	0.12257	0.800174	0.00375657	0.0378191	0.0271896	-0.255353	X
10	Ala	Ala	AlaAla	0.705091	0.1853	0.769277	0.00904802	0.0059305	0.0208159	-0.121114	X
11	His	Ala	HisAla	0.210478	0.1853	0.735323	0.0124879	0.0059305	0.0171659	0.339546	X
12	Gly	Ser	GlySer	0.648123	-0.0998429	0.726313	0.0185122	0.0160245	0.00464228	0.178033	X
13	Trp	Asn	TrpAsn	0.391161	0.12257	0.718774	0.0119525	0.0378191	0.00779019	0.205043	X
14	Gly	Ala	GlyAla	0.648123	0.1853	0.709511	0.0185122	0.0059305	0.00207388	-0.123911	X
15	Ala	Gly	AlaGly	0.705091	0	0.705091	0.00904802	0	0.00904802	0
16	Ser	Ala	SerAla	0.669065	0.1853	0.704816	0.0122836	0.0059305	0.011616	-0.149549	X
17	Ser	Gly	SerGly	0.669065	0	0.669065	0.0122836	0	0.0122836	0
18	Gly	Gly	GlyGly	0.648123	0	0.648123	0.0185122	0	0.0185122	0
19	Thr	Gly	ThrGly	0.585201	0	0.585201	0.0125095	0	0.0125095	0
20	Ala	Asn	AlaAsn	0.705091	0.12257	0.578448	0.00904802	0.0378191	0.0510468	-0.249213	X
21	Tyr	Gly	TyrGly	0.547568	0	0.547568	0.00512478	0	0.00512478	0
22	Phe	Asn	PheAsn	0.45976	0.12257	0.528244	0.0189515	0.0378191	0.0249835	-0.0540856
23	Ser	Asn	SerAsn	0.669065	0.12257	0.517188	0.0122836	0.0378191	0.0446315	-0.274447	X
24	Lys	Gly	LysGly	0.480852	0	0.480852	0.0246904	0	0.0246904	0
25	Phe	Gly	PheGly	0.45976	0	0.45976	0.0189515	0	0.0189515	0
26	Thr	Asn	ThrAsn	0.585201	0.12257	0.437927	0.0125095	0.0378191	0.0847217	-0.269844	X
27	Pro	Gly	ProGly	0.42653	0	0.42653	0.0071064	0	0.0071064	0
28	Pro	Asn	ProAsn	0.42653	0.12257	0.424623	0.0071064	0.0378191	0.0205015	-0.124477	X
29	Thr	Ala	ThrAla	0.585201	0.1853	0.423627	0.0125095	0.0059305	0.0265231	-0.346874	X
30	Trp	Gly	TrpGly	0.391161	0	0.391161	0.0119525	0	0.0119525	0
31	Arg	Ser	ArgSer	0.932957	-0.0998429	0.36689	0.00375657	0.0160245	0.031272	-0.466224	X
32	Val	Ala	ValAla	0.144838	0.1853	0.343144	0.00899397	0.0059305	0.00111536	0.0130065
33	Glu	His	GluHis	-0.112277	-0.539763	0.326777	0.00650601	0.00581043	0.00815924	0.978818	X	X
34	Lys	Ala	LysAla	0.480852	0.1853	0.309804	0.0246904	0.0059305	0.00384021	-0.356347	X
35	Met	Ala	MetAla	0.249669	0.1853	0.308315	0.0162914	0.0059305	0.00183785	-0.126654	X
36	Pro	Ala	ProAla	0.42653	0.1853	0.299253	0.0071064	0.0059305	0.00169509	-0.312577	X
37	Gln	His	GlnHis	-0.0225267	-0.539763	0.295408	0.00568709	0.00581043	0.0318371	0.857698	X	X
38	Phe	His	PheHis	0.45976	-0.539763	0.278608	0.0189515	0.00581043	0.0329346	0.358611	X	X
39	Lys	Asn	LysAsn	0.480852	0.12257	0.276576	0.0246904	0.0378191	0.0367309	-0.326845	X
40	Met	Gly	MetGly	0.249669	0	0.249669	0.0162914	0	0.0162914	0
41	Gln	Trp	GlnTrp	-0.0225267	-0.742987	0.229589	0.00568709	0.0345139	0.00434458	0.995102	X	X
42	His	Asn	HisAsn	0.210478	0.12257	0.217846	0.0124879	0.0378191	0.0290827	-0.115201	X
43	Leu	Gly	LeuGly	0.216385	0	0.216385	0.0221023	0	0.0221023	0
44	His	Gly	HisGly	0.210478	0	0.210478	0.0124879	0	0.0124879	0
45	Val	Pro	ValPro	0.144838	-0.32351	0.205817	0.00899397	0.00987555	0.00384988	0.38449	X	X
46	Ile	Ala	IleAla	0	0.1853	0.1853	0	0.0059305	0.0059305	0
47	Leu	Asn	LeuAsn	0.216385	0.12257	0.185048	0.0221023	0.0378191	0.0300119	-0.153906	X
48	Asn	Ala	AsnAla	0.00102641	0.1853	0.184254	0.0125169	0.0059305	0.0317156	-0.00207241
49	Val	Asn	ValAsn	0.144838	0.12257	0.174669	0.00899397	0.0378191	0.0241344	-0.0927387	X
50	Ser	Thr	SerThr	0.669065	-0.51403	0.17293	0.0122836	0.0645131	0.00140253	0.0178941		X
51	Met	Asn	MetAsn	0.249669	0.12257	0.156726	0.0162914	0.0378191	0.104785	-0.215513	X
52	Val	Gly	ValGly	0.144838	0	0.144838	0.00899397	0	0.00899397	0
53	Arg	Gln	ArgGln	0.932957	-0.51325	0.139682	0.00375657	0.0293034	0.0537567	-0.280025	X
54	Ala	Ser	AlaSer	0.705091	-0.0998429	0.136633	0.00904802	0.0160245	0.0524312	-0.468616	X
55	Gln	Ala	GlnAla	-0.0225267	0.1853	0.134286	0.00568709	0.0059305	0.071883	-0.028487
56	Tyr	Ser	TyrSer	0.547568	-0.0998429	0.131068	0.00512478	0.0160245	0.107444	-0.316657	X
57	Ser	Ser	SerSer	0.669065	-0.0998429	0.129339	0.0122836	0.0160245	0.0541637	-0.439883	X
58	Ile	Asn	IleAsn	0	0.12257	0.12257	0	0.0378191	0.0378191	0
59	Glu	Tyr	GluTyr	-0.112277	-0.749807	0.12223	0.00650601	0.032482	0.00081662	0.984314	X
60	Cys	Gly	CysGly	0.121276	0	0.121276	0.00876073	0	0.00876073	0
61	His	Pro	HisPro	0.210478	-0.32351	0.11706	0.0124879	0.00987555	0.079564	0.230093	X
62	Phe	Pro	PhePro	0.45976	-0.32351	0.107694	0.0189515	0.00987555	0.0594745	-0.0285552
63	Arg	Pro	ArgPro	0.932957	-0.32351	0.103624	0.00375657	0.00987555	0.0661279	-0.505823	X
64	Pro	Trp	ProTrp	0.42653	-0.742987	0.0972591	0.0071064	0.0345139	0.00164155	0.413716	X
65	Cys	Ala	CysAla	0.121276	0.1853	0.0886899	0.00876073	0.0059305	0.0036562	-0.217886	X
66	Asn	Asn	AsnAsn	0.00102641	0.12257	0.0703378	0.0125169	0.0378191	0.0518021	-0.0532586
67	Trp	Ser	TrpSer	0.391161	-0.0998429	0.0582542	0.0119525	0.0160245	0.00168716	-0.233064	X
68	Glu	Asp	GluAsp	-0.112277	-0.699231	0.0528606	0.00650601	0.0161718	0.0147724	0.864369	X
69	Thr	Ser	ThrSer	0.585201	-0.0998429	0.0487952	0.0125095	0.0160245	0.0456054	-0.436563	X
70	Thr	Pro	ThrPro	0.585201	-0.32351	0.0479084	0.0125095	0.00987555	0.591647	-0.213782
71	Phe	Ser	PheSer	0.45976	-0.0998429	0.0427696	0.0189515	0.0160245	0.0377652	-0.317147	X
72	Gly	Cys	GlyCys	0.648123	-0.461574	0.0414778	0.0185122	0.0175425	0.0141785	-0.14507	X
73	Pro	Pro	ProPro	0.42653	-0.32351	0.0358425	0.0071064	0.00987555	0.0358425	-0.067177	X
74	Asp	Pro	AspPro	-0.291036	-0.32351	0.033894	0.00262817	0.00987555	0.338821	0.64844	X
75	Leu	Ala	LeuAla	0.216385	0.1853	0.0330424	0.0221023	0.0059305	0.00784453	-0.368642	X
76	Gln	Asp	GlnAsp	-0.0225267	-0.699231	0.031644	0.00568709	0.0161718	0.00636895	0.753402	X
77	Glu	Ala	GluAla	-0.112277	0.1853	0.0272296	0.00650601	0.0059305	0.0177434	-0.0457928	X
78	Gln	Asn	GlnAsn	-0.0225267	0.12257	0.0256323	0.00568709	0.0378191	0.0305404	-0.0744109	X
79	Cys	Asn	CysAsn	0.121276	0.12257	0.0163552	0.00876073	0.0378191	0.0405691	-0.227491	X
80	Arg	Trp	ArgTrp	0.932957	-0.742987	0.0141869	0.00375657	0.0345139	0.000288111	-0.175784	X
81	Asn	Gly	AsnGly	0.00102641	0	0.00102641	0.0125169	0	0.0125169	0
82	Ile	Gly	IleGly	0	0	0	0	0	0	0
83	Pro	Ser	ProSer	0.42653	-0.0998429	-0.00172234	0.0071064	0.0160245	0.0462799	-0.328409	X
84	Gln	Tyr	GlnTyr	-0.0225267	-0.749807	-0.00285838	0.00568709	0.032482	0.0352547	0.769476	X
85	Gln	Gly	GlnGly	-0.0225267	0	-0.0225267	0.00568709	0	0.00568709	0
86	Ser	His	SerHis	0.669065	-0.539763	-0.0273381	0.0122836	0.00581043	0.00211299	-0.15664	X
87	Lys	Ser	LysSer	0.480852	-0.0998429	-0.0286947	0.0246904	0.0160245	0.0112536	-0.409703	X
88	His	Trp	HisTrp	0.210478	-0.742987	-0.0434461	0.0124879	0.0345139	0.0066817	0.489063	X
89	Val	Ser	ValSer	0.144838	-0.0998429	-0.0496319	0.00899397	0.0160245	0.0364569	-0.0946269	X
90	Arg	Cys	ArgCys	0.932957	-0.461574	-0.0536047	0.00375657	0.0175425	0.0226202	-0.524988	X
91	Lys	Pro	LysPro	0.480852	-0.32351	-0.0548953	0.0246904	0.00987555	0.049511	-0.212236	X
92	His	Gln	HisGln	0.210478	-0.51325	-0.0590315	0.0124879	0.0293034	0.021572	0.243741	X
93	Leu	Pro	LeuPro	0.216385	-0.32351	-0.0600264	0.0221023	0.00987555	0.0932214	0.0470992
94	Ala	Met	AlaMet	0.705091	-0.706983	-0.0612818	0.00904802	0.0306319	0.0818142	-0.05939
95	Trp	His	TrpHis	0.391161	-0.539763	-0.0675008	0.0119525	0.00581043	0.0160554	0.0811018	X
96	Trp	Thr	TrpThr	0.391161	-0.51403	-0.0688293	0.0119525	0.0645131	0.0697662	0.0540397
97	Tyr	Gln	TyrGln	0.547568	-0.51325	-0.0691332	0.00512478	0.0293034	0.0694623	-0.103451
98	Met	Ser	MetSer	0.249669	-0.0998429	-0.0692266	0.0162914	0.0160245	0.0306321	-0.219053	X
99	Gly	Ile	GlyIle	0.648123	-0.726907	-0.0705399	0.0185122	0.0215161	0.0300601	0.00824391
100	Gly	Pro	GlyPro	0.648123	-0.32351	-0.0846633	0.0185122	0.00987555	0.0161437	-0.409276	X
101	Leu	Ser	LeuSer	0.216385	-0.0998429	-0.0952594	0.0221023	0.0160245	0.00108926	-0.211801	X
102	Ile	Ser	IleSer	0	-0.0998429	-0.0998429	0	0.0160245	0.0160245	0
103	Tyr	Cys	TyrCys	0.547568	-0.461574	-0.104572	0.00512478	0.0175425	0.0667813	-0.190565	X
104	Glu	Gly	GluGly	-0.112277	0	-0.112277	0.00650601	0	0.00650601	0
105	Ala	Cys	AlaCys	0.705091	-0.461574	-0.120166	0.00904802	0.0175425	0.0136095	-0.363683	X
106	Glu	Asn	GluAsn	-0.112277	0.12257	-0.135282	0.00650601	0.0378191	0.113116	-0.145575
107	Ala	Ile	AlaIle	0.705091	-0.726907	-0.141235	0.00904802	0.0215161	0.0679064	-0.11942	X
108	Asp	Ala	AspAla	-0.291036	0.1853	-0.148401	0.00262817	0.0059305	0.0368706	-0.0426655
109	Thr	His	ThrHis	0.585201	-0.539763	-0.14868	0.0125095	0.00581043	0.186175	-0.194118
110	Gly	Gln	GlyGln	0.648123	-0.51325	-0.155021	0.0185122	0.0293034	0.0181527	-0.289894	X
111	Ala	Thr	AlaThr	0.705091	-0.51403	-0.155315	0.00904802	0.0645131	0.0356687	-0.346376	X
112	Ser	Cys	SerCys	0.669065	-0.461574	-0.156239	0.0122836	0.0175425	0.0369818	-0.36373	X
113	Phe	Cys	PheCys	0.45976	-0.461574	-0.158311	0.0189515	0.0175425	0.0196118	-0.156496	X
114	Ser	Arg	SerArg	0.669065	-0.625679	-0.168019	0.0122836	0.0129821	2.64671e-05	-0.211405	X
115	Pro	His	ProHis	0.42653	-0.539763	-0.169956	0.0071064	0.00581043	0.110542	-0.0567227
116	Trp	Cys	TrpCys	0.391161	-0.461574	-0.171339	0.0119525	0.0175425	0.00161063	-0.100925	X		X
117	Arg	His	ArgHis	0.932957	-0.539763	-0.17281	0.00375657	0.00581043	0.0949128	-0.566005	X		X
118	His	Ser	HisSer	0.210478	-0.0998429	-0.173786	0.0124879	0.0160245	0.00132638	-0.284421	X		X
119	Phe	Thr	PheThr	0.45976	-0.51403	-0.180881	0.0189515	0.0645131	0.053174	-0.126612			X
120	Cys	Pro	CysPro	0.121276	-0.32351	-0.188574	0.00876073	0.00987555	0.188903	0.0136598
121	Gly	His	GlyHis	0.648123	-0.539763	-0.188743	0.0185122	0.00581043	0.0863596	-0.297102	X		X
122	Arg	Thr	ArgThr	0.932957	-0.51403	-0.190675	0.00375657	0.0645131	0.0248821	-0.609602	X		X
123	Ser	Pro	SerPro	0.669065	-0.32351	-0.190896	0.0122836	0.00987555	0.0510981	-0.536451	X		X
124	Thr	Cys	ThrCys	0.585201	-0.461574	-0.204951	0.0125095	0.0175425	0.0286624	-0.328578	X		X
125	Arg	Lys	ArgLys	0.932957	-0.327215	-0.206808	0.00375657	0.0326788	0.0236931	-0.81255	X		X
126	Cys	Ser	CysSer	0.121276	-0.0998429	-0.206912	0.00876073	0.0160245	0.0083187	-0.228346	X
127	Ser	Leu	SerLeu	0.669065	-0.719057	-0.210824	0.0122836	0.0166282	0.00995811	-0.160832	X		X
128	Pro	Lys	ProLys	0.42653	-0.327215	-0.213205	0.0071064	0.0326788	0.0711355	-0.31252	X		X
129	Ser	Ile	SerIle	0.669065	-0.726907	-0.215751	0.0122836	0.0215161	0.0647464	-0.15791	X		X
130	Ala	Pro	AlaPro	0.705091	-0.32351	-0.235301	0.00904802	0.00987555	0.0059564	-0.616882	X		X
131	Asn	His	AsnHis	0.00102641	-0.539763	-0.237198	0.0125169	0.00581043	0.213996	0.301539	X
132	Gly	Lys	GlyLys	0.648123	-0.327215	-0.237876	0.0185122	0.0326788	0.0181148	-0.558784	X		X
133	Ala	Val	AlaVal	0.705091	-0.696448	-0.242839	0.00904802	0.0184562	0.0264842	-0.251483	X		X
134	Ser	Val	SerVal	0.669065	-0.696448	-0.249063	0.0122836	0.0184562	0.00633894	-0.22168	X		X
135	Glu	Pro	GluPro	-0.112277	-0.32351	-0.262695	0.00650601	0.00987555	0.167565	0.173093
136	Pro	Val	ProVal	0.42653	-0.696448	-0.264829	0.0071064	0.0184562	0.0238654	0.00508887			X
137	Lys	His	LysHis	0.480852	-0.539763	-0.270964	0.0246904	0.00581043	0.0416193	-0.212053	X		X
138	Phe	Gln	PheGln	0.45976	-0.51325	-0.286821	0.0189515	0.0293034	0.0917436	-0.23333	X		X
139	Asp	Gly	AspGly	-0.291036	0	-0.291036	0.00262817	0	0.00262817	0
140	Gly	Thr	GlyThr	0.648123	-0.51403	-0.295587	0.0185122	0.0645131	0.0102366	-0.42968	X		X
141	Trp	Gln	TrpGln	0.391161	-0.51325	-0.295978	0.0119525	0.0293034	0.0154801	-0.173888	X		X
142	Thr	Ile	ThrIle	0.585201	-0.726907	-0.297672	0.0125095	0.0215161	0.0658003	-0.155966	X		X
143	Thr	Lys	ThrLys	0.585201	-0.327215	-0.298295	0.0125095	0.0326788	0.015049	-0.556282	X		X
144	Arg	Val	ArgVal	0.932957	-0.696448	-0.299388	0.00375657	0.0184562	0.0196315	-0.535897	X		X
145	Asn	Pro	AsnPro	0.00102641	-0.32351	-0.301012	0.0125169	0.00987555	0.0874611	0.0214722
146	Met	His	MetHis	0.249669	-0.539763	-0.302561	0.0162914	0.00581043	0.129204	-0.0124675			X
147	Ala	Gln	AlaGln	0.705091	-0.51325	-0.304453	0.00904802	0.0293034	0.000474134	-0.496294	X		X
148	Thr	Gln	ThrGln	0.585201	-0.51325	-0.306778	0.0125095	0.0293034	0.309512	-0.378729	X		X
149	Leu	Trp	LeuTrp	0.216385	-0.742987	-0.307623	0.0221023	0.0345139	0.0128772	0.218979	X		X
150	Trp	Pro	TrpPro	0.391161	-0.32351	-0.308909	0.0119525	0.00987555	0.0965273	-0.376559	X		X
151	Ala	Arg	AlaArg	0.705091	-0.625679	-0.312633	0.00904802	0.0129821	0.0120961	-0.392045	X		X
152	Ala	Lys	AlaLys	0.705091	-0.327215	-0.312639	0.00904802	0.0326788	0.0334245	-0.690515	X		X
153	Gln	Ser	GlnSer	-0.0225267	-0.0998429	-0.313351	0.00568709	0.0160245	0.0129044	-0.190981	X
154	Arg	Arg	ArgArg	0.932957	-0.625679	-0.314106	0.00375657	0.0129821	0.00466466	-0.621384	X		X
155	Ala	Leu	AlaLeu	0.705091	-0.719057	-0.314602	0.00904802	0.0166282	0.0298782	-0.300636	X		X
156	Ala	His	AlaHis	0.705091	-0.539763	-0.317766	0.00904802	0.00581043	0.124812	-0.483094	X		X
157	Asn	Ser	AsnSer	0.00102641	-0.0998429	-0.319601	0.0125169	0.0160245	0.051745	-0.220784	X
158	Met	Cys	MetCys	0.249669	-0.461574	-0.321348	0.0162914	0.0175425	0.012362	-0.109443	X		X
159	Ile	Pro	IlePro	0	-0.32351	-0.32351	0	0.00987555	0.00987555	0
160	Tyr	Asp	TyrAsp	0.547568	-0.699231	-0.324522	0.00512478	0.0161718	0.0144559	-0.172859	X		X
161	Cys	Gln	CysGln	0.121276	-0.51325	-0.325727	0.00876073	0.0293034	0.0147683	0.0662465	X
162	Tyr	Thr	TyrThr	0.547568	-0.51403	-0.326022	0.00512478	0.0645131	0.126157	-0.35956	X		X
163	Ile	Lys	IleLys	0	-0.327215	-0.327215	0	0.0326788	0.0326788	0
164	Gly	Leu	GlyLeu	0.648123	-0.719057	-0.327591	0.0185122	0.0166282	0.0291431	-0.256657	X		X
165	Pro	Cys	ProCys	0.42653	-0.461574	-0.328048	0.0071064	0.0175425	0.0642314	-0.293003	X		X
166	His	Cys	HisCys	0.210478	-0.461574	-0.329768	0.0124879	0.0175425	0.0437383	-0.0786716	X		X
167	Arg	Asp	ArgAsp	0.932957	-0.699231	-0.332413	0.00375657	0.0161718	0.0217272	-0.566139	X		X
168	Gly	Arg	GlyArg	0.648123	-0.625679	-0.34024	0.0185122	0.0129821	0.00702491	-0.362683	X		X
169	Pro	Ile	ProIle	0.42653	-0.726907	-0.348808	0.0071064	0.0215161	0.0852736	-0.0484313			X
170	Tyr	Lys	TyrLys	0.547568	-0.327215	-0.354309	0.00512478	0.0326788	0.0269344	-0.574661	X		X
171	Pro	Arg	ProArg	0.42653	-0.625679	-0.357451	0.0071064	0.0129821	0.0283205	-0.158302	X		X
172	Gly	Val	GlyVal	0.648123	-0.696448	-0.36055	0.0185122	0.0184562	0.006586	-0.312224	X		X
173	Trp	Lys	TrpLys	0.391161	-0.327215	-0.363399	0.0119525	0.0326788	0.0187415	-0.427345	X		X
174	Gln	Cys	GlnCys	-0.0225267	-0.461574	-0.367928	0.00568709	0.0175425	0.0210174	0.116173	X
175	Asp	Gln	AspGln	-0.291036	-0.51325	-0.367959	0.00262817	0.0293034	0.0205143	0.436327	X
176	Leu	Cys	LeuCys	0.216385	-0.461574	-0.369139	0.0221023	0.0175425	0.0118056	-0.123949	X		X
177	Val	Lys	ValLys	0.144838	-0.327215	-0.377732	0.00899397	0.0326788	0.0247486	-0.195354	X
178	Asp	Asn	AspAsn	-0.291036	0.12257	-0.377906	0.00262817	0.0378191	0.107841	-0.20944	X
179	Ser	Lys	SerLys	0.669065	-0.327215	-0.38	0.0122836	0.0326788	0.0166756	-0.721851	X		X
180	Val	Cys	ValCys	0.144838	-0.461574	-0.38332	0.00899397	0.0175425	0.0278659	-0.066584	X
181	Thr	Val	ThrVal	0.585201	-0.696448	-0.385886	0.0125095	0.0184562	0.0205479	-0.274639	X		X
182	Glu	Ser	GluSer	-0.112277	-0.0998429	-0.390151	0.00650601	0.0160245	0.0136288	-0.178031	X
183	Phe	Lys	PheLys	0.45976	-0.327215	-0.392588	0.0189515	0.0326788	0.00882972	-0.525133	X		X
184	Met	Pro	MetPro	0.249669	-0.32351	-0.393535	0.0162914	0.00987555	0.0788482	-0.319694	X		X
185	Lys	Cys	LysCys	0.480852	-0.461574	-0.393568	0.0246904	0.0175425	0.01091	-0.412845	X		X
186	Val	His	ValHis	0.144838	-0.539763	-0.395934	0.00899397	0.00581043	0.044264	-0.00100909
187	Thr	Leu	ThrLeu	0.585201	-0.719057	-0.397723	0.0125095	0.0166282	0.0463133	-0.263867	X		X
188	Thr	Arg	ThrArg	0.585201	-0.625679	-0.408063	0.0125095	0.0129821	0.00846745	-0.367585	X		X
189	Gly	Asp	GlyAsp	0.648123	-0.699231	-0.412225	0.0185122	0.0161718	0.00170974	-0.361117	X		X
190	Arg	Phe	ArgPhe	0.932957	-0.728643	-0.41827	0.00375657	0.00978497	0.0401814	-0.622584	X		X
191	Thr	Thr	ThrThr	0.585201	-0.51403	-0.418881	0.0125095	0.0645131	0.013445	-0.490053	X		X
192	His	His	HisHis	0.210478	-0.539763	-0.422385	0.0124879	0.00581043	0.422385	-0.0930989			X
193	Ser	Gln	SerGln	0.669065	-0.51325	-0.431154	0.0122836	0.0293034	0.244561	-0.586969	X		X
194	Cys	Cys	CysCys	0.121276	-0.461574	-0.431415	0.00876073	0.0175425	0.0316911	-0.0911175	X
195	Asn	Thr	AsnThr	0.00102641	-0.51403	-0.433184	0.0125169	0.0645131	0.0535545	0.0798197
196	Gln	Leu	GlnLeu	-0.0225267	-0.719057	-0.43442	0.00568709	0.0166282	0.00815828	0.307164	X
197	His	Thr	HisThr	0.210478	-0.51403	-0.43711	0.0124879	0.0645131	0.0352731	-0.133558	X		X
198	Arg	Glu	ArgGlu	0.932957	-0.731878	-0.438891	0.00375657	0.0224318	0.00217348	-0.63997	X		X
199	Arg	Ile	ArgIle	0.932957	-0.726907	-0.439256	0.00375657	0.0215161	0.0143534	-0.645306	X		X
200	Arg	Leu	ArgLeu	0.932957	-0.719057	-0.44039	0.00375657	0.0166282	0.0635161	-0.65429	X		X
201	Val	Thr	ValThr	0.144838	-0.51403	-0.441607	0.00899397	0.0645131	0.00773431	-0.0724158
202	Phe	Asp	PheAsp	0.45976	-0.699231	-0.442209	0.0189515	0.0161718	0.00619982	-0.202738	X		X
203	Ala	Asp	AlaAsp	0.705091	-0.699231	-0.443141	0.00904802	0.0161718	0.00101988	-0.449002	X		X
204	Asp	Thr	AspThr	-0.291036	-0.51403	-0.445833	0.00262817	0.0645131	0.0907022	0.359232	X
205	Leu	His	LeuHis	0.216385	-0.539763	-0.446458	0.0221023	0.00581043	0.125628	-0.12308			X
206	Pro	Leu	ProLeu	0.42653	-0.719057	-0.446528	0.0071064	0.0166282	0.0100609	-0.154001	X		X
207	Pro	Thr	ProThr	0.42653	-0.51403	-0.446834	0.0071064	0.0645131	0.298962	-0.359334			X
208	Met	Gln	MetGln	0.249669	-0.51325	-0.450143	0.0162914	0.0293034	0.450143	-0.186562			X
209	Ser	Asp	SerAsp	0.669065	-0.699231	-0.453301	0.0122836	0.0161718	0.0167447	-0.423135	X		X
210	Lys	Thr	LysThr	0.480852	-0.51403	-0.453816	0.0246904	0.0645131	0.0164586	-0.420638	X		X
211	Ile	Cys	IleCys	0	-0.461574	-0.461574	0	0.0175425	0.0175425	0
212	Leu	Lys	LeuLys	0.216385	-0.327215	-0.470564	0.0221023	0.0326788	0.00382361	-0.359734	X		X
213	Trp	Asp	TrpAsp	0.391161	-0.699231	-0.473519	0.0119525	0.0161718	0.00436885	-0.165448	X		X
214	Asn	Cys	AsnCys	0.00102641	-0.461574	-0.477359	0.0125169	0.0175425	0.0131695	-0.0168105
215	Gln	Gln	GlnGln	-0.0225267	-0.51325	-0.488367	0.00568709	0.0293034	0.127923	0.0474099
216	Tyr	Arg	TyrArg	0.547568	-0.625679	-0.491084	0.00512478	0.0129821	0.0189288	-0.412972	X		X
217	Asp	Ser	AspSer	-0.291036	-0.0998429	-0.492622	0.00262817	0.0160245	0.0387735	-0.101744	X
218	Lys	Lys	LysLys	0.480852	-0.327215	-0.494843	0.0246904	0.0326788	0.0342942	-0.648479	X		X
219	Pro	Gln	ProGln	0.42653	-0.51325	-0.496562	0.0071064	0.0293034	0.261057	-0.409842	X		X
220	Thr	Asp	ThrAsp	0.585201	-0.699231	-0.499145	0.0125095	0.0161718	0.0431292	-0.385115	X		X
221	Pro	Phe	ProPhe	0.42653	-0.728643	-0.500547	0.0071064	0.00978497	0.0817464	-0.198434	X		X
222	Tyr	Phe	TyrPhe	0.547568	-0.728643	-0.510577	0.00512478	0.00978497	0.070951	-0.329502	X		X
223	Ile	Gln	IleGln	0	-0.51325	-0.51325	0	0.0293034	0.0293034	0
224	Ile	Thr	IleThr	0	-0.51403	-0.51403	0	0.0645131	0.0645131	0
225	Lys	Arg	LysArg	0.480852	-0.625679	-0.516201	0.0246904	0.0129821	0.00903206	-0.371374	X		X
226	Leu	Arg	LeuArg	0.216385	-0.625679	-0.516343	0.0221023	0.0129821	0.0161116	-0.107048	X		X
227	Leu	Leu	LeuLeu	0.216385	-0.719057	-0.517078	0.0221023	0.0166282	0.00157011	-0.0144055			X
228	Lys	Gln	LysGln	0.480852	-0.51325	-0.517742	0.0246904	0.0293034	0.0294461	-0.485344	X		X
229	Phe	Arg	PheArg	0.45976	-0.625679	-0.525132	0.0189515	0.0129821	0.0034695	-0.359213	X		X
230	Leu	Ile	LeuIle	0.216385	-0.726907	-0.525715	0.0221023	0.0215161	0.0162292	-0.0151931			X
231	Tyr	Met	TyrMet	0.547568	-0.706983	-0.532576	0.00512478	0.0306319	0.0799857	-0.373161	X		X
232	Leu	Thr	LeuThr	0.216385	-0.51403	-0.533824	0.0221023	0.0645131	0.028592	-0.236179	X		X
233	Arg	Met	ArgMet	0.932957	-0.706983	-0.534446	0.00375657	0.0306319	0.0217137	-0.760421	X		X
234	Cys	Thr	CysThr	0.121276	-0.51403	-0.535921	0.00876073	0.0645131	0.149147	-0.143167
235	Ser	Glu	SerGlu	0.669065	-0.731878	-0.538713	0.0122836	0.0224318	0.0179574	-0.475899	X		X
236	Ile	His	IleHis	0	-0.539763	-0.539763	0	0.00581043	0.00581043	0
237	Phe	Met	PheMet	0.45976	-0.706983	-0.541114	0.0189515	0.0306319	0.0107386	-0.293891	X		X
238	Trp	Val	TrpVal	0.391161	-0.696448	-0.54263	0.0119525	0.0184562	0.00701904	-0.237342	X		X
239	Thr	Met	ThrMet	0.585201	-0.706983	-0.545553	0.0125095	0.0306319	0.101198	-0.423771	X		X
240	Tyr	Ile	TyrIle	0.547568	-0.726907	-0.548034	0.00512478	0.0215161	0.217553	-0.368695	X		X
241	Leu	Val	LeuVal	0.216385	-0.696448	-0.548738	0.0221023	0.0184562	1.74331e-05	-0.0686752	X		X
242	His	Arg	HisArg	0.210478	-0.625679	-0.551191	0.0124879	0.0129821	0.00551254	-0.13599	X		X
243	Asn	Ile	AsnIle	0.00102641	-0.726907	-0.553534	0.0125169	0.0215161	0.113335	0.172346	X
244	His	Met	HisMet	0.210478	-0.706983	-0.55613	0.0124879	0.0306319	0.0442387	-0.059625			X
245	His	Ile	HisIle	0.210478	-0.726907	-0.557783	0.0124879	0.0215161	0.144487	-0.0413544			X
246	Met	Leu	MetLeu	0.249669	-0.719057	-0.562156	0.0162914	0.0166282	0.0256205	-0.092768	X		X
247	Gly	Phe	GlyPhe	0.648123	-0.728643	-0.568294	0.0185122	0.00978497	0.00313508	-0.487774	X		X
248	Met	Lys	MetLys	0.249669	-0.327215	-0.568655	0.0162914	0.0326788	0.011478	-0.49111	X		X
249	Trp	Arg	TrpArg	0.391161	-0.625679	-0.569744	0.0119525	0.0129821	0.0108865	-0.335225	X		X
250	Gly	Glu	GlyGlu	0.648123	-0.731878	-0.572273	0.0185122	0.0224318	0.0160862	-0.488518	X		X
251	His	Lys	HisLys	0.210478	-0.327215	-0.580549	0.0124879	0.0326788	0.02705	-0.463811	X		X
252	Pro	Asp	ProAsp	0.42653	-0.699231	-0.584378	0.0071064	0.0161718	0.178942	-0.311677	X		X
253	Ala	Trp	AlaTrp	0.705091	-0.742987	-0.584486	0.00904802	0.0345139	0.110098	-0.54659	X		X
254	Ser	Trp	SerTrp	0.669065	-0.742987	-0.586084	0.0122836	0.0345139	0.0356558	-0.512163	X		X
255	Lys	Asp	LysAsp	0.480852	-0.699231	-0.587474	0.0246904	0.0161718	0.00767276	-0.369094	X		X
256	Tyr	Val	TyrVal	0.547568	-0.696448	-0.588887	0.00512478	0.0184562	0.0601171	-0.440007	X		X
257	Thr	Glu	ThrGlu	0.585201	-0.731878	-0.589879	0.0125095	0.0224318	0.0390389	-0.443202	X		X
258	Val	Gln	ValGln	0.144838	-0.51325	-0.59109	0.00899397	0.0293034	0.062415	-0.222678	X
259	Asn	Arg	AsnArg	0.00102641	-0.625679	-0.593137	0.0125169	0.0129821	0.0132909	0.0315155
260	Phe	Val	PheVal	0.45976	-0.696448	-0.596146	0.0189515	0.0184562	0.0112969	-0.359458	X		X
261	Arg	Tyr	ArgTyr	0.932957	-0.749807	-0.60225	0.00375657	0.032482	0.103263	-0.785399	X		X
262	Tyr	Glu	TyrGlu	0.547568	-0.731878	-0.60688	0.00512478	0.0224318	0.00148433	-0.42257	X		X
263	Phe	Leu	PheLeu	0.45976	-0.719057	-0.607464	0.0189515	0.0166282	0.0198212	-0.348166	X		X
264	Asn	Lys	AsnLys	0.00102641	-0.327215	-0.608467	0.0125169	0.0326788	0.0473448	-0.282278	X
265	Val	Arg	ValArg	0.144838	-0.625679	-0.608693	0.00899397	0.0129821	0.0113839	-0.127852	X
266	Asn	Gln	AsnGln	0.00102641	-0.51325	-0.609089	0.0125169	0.0293034	0.248645	-0.0968653
267	Leu	Gln	LeuGln	0.216385	-0.51325	-0.610026	0.0221023	0.0293034	0.0203506	-0.31316	X		X
268	Phe	Ile	PheIle	0.45976	-0.726907	-0.614001	0.0189515	0.0215161	0.0372197	-0.346854	X		X
269	Thr	Phe	ThrPhe	0.585201	-0.728643	-0.617137	0.0125095	0.00978497	0.0931902	-0.473695	X		X
270	Gly	Trp	GlyTrp	0.648123	-0.742987	-0.617893	0.0185122	0.0345139	0.0314299	-0.523029	X		X
271	Ala	Glu	AlaGlu	0.705091	-0.731878	-0.61994	0.00904802	0.0224318	0.0164579	-0.593153	X		X
272	Glu	Cys	GluCys	-0.112277	-0.461574	-0.624131	0.00650601	0.0175425	0.00348451	-0.0502797	X
273	Ile	Arg	IleArg	0	-0.625679	-0.625679	0	0.0129821	0.0129821	0
274	Gly	Tyr	GlyTyr	0.648123	-0.749807	-0.628689	0.0185122	0.032482	0.0333106	-0.527004	X		X
275	Cys	Lys	CysLys	0.121276	-0.327215	-0.631064	0.00876073	0.0326788	0.0197521	-0.425126	X
276	Lys	Phe	LysPhe	0.480852	-0.728643	-0.633647	0.0246904	0.00978497	0.00972527	-0.385856	X		X
277	Met	Asp	MetAsp	0.249669	-0.699231	-0.634363	0.0162914	0.0161718	0.00871992	-0.184801	X		X
278	Lys	Val	LysVal	0.480852	-0.696448	-0.634868	0.0246904	0.0184562	0.0080111	-0.419271	X		X
279	Leu	Asp	LeuAsp	0.216385	-0.699231	-0.63877	0.0221023	0.0161718	0.0217881	-0.155924	X		X
280	Phe	Glu	PheGlu	0.45976	-0.731878	-0.639625	0.0189515	0.0224318	0.0158042	-0.367506	X		X
281	Glu	Thr	GluThr	-0.112277	-0.51403	-0.640903	0.00650601	0.0645131	0.091813	-0.0145957
282	Phe	Tyr	PheTyr	0.45976	-0.749807	-0.644597	0.0189515	0.032482	0.0219568	-0.354549	X		X
283	Lys	Trp	LysTrp	0.480852	-0.742987	-0.647742	0.0246904	0.0345139	0.0229819	-0.385606	X		X
284	Lys	Leu	LysLeu	0.480852	-0.719057	-0.648674	0.0246904	0.0166282	0.00288167	-0.410468	X		X
285	Trp	Met	TrpMet	0.391161	-0.706983	-0.648818	0.0119525	0.0306319	0.0701955	-0.332996	X		X
286	His	Leu	HisLeu	0.210478	-0.719057	-0.649405	0.0124879	0.0166282	0.0400282	-0.140825	X		X
287	Val	Val	ValVal	0.144838	-0.696448	-0.654836	0.00899397	0.0184562	0.0127388	-0.103226	X
288	Asp	His	AspHis	-0.291036	-0.539763	-0.654974	0.00262817	0.00581043	0.148402	0.175825	X
289	Met	Arg	MetArg	0.249669	-0.625679	-0.656019	0.0162914	0.0129821	0.0352076	-0.280009	X		X
290	Gly	Met	GlyMet	0.648123	-0.706983	-0.656575	0.0185122	0.0306319	0.0491151	-0.597715	X		X
291	Glu	Ile	GluIle	-0.112277	-0.726907	-0.657157	0.00650601	0.0215161	0.0598349	0.182027	X
292	Phe	Trp	PheTrp	0.45976	-0.742987	-0.657457	0.0189515	0.0345139	0.0348005	-0.37423	X		X
293	Thr	Trp	ThrTrp	0.585201	-0.742987	-0.658697	0.0125095	0.0345139	0.145643	-0.500912	X		X
294	Ser	Tyr	SerTyr	0.669065	-0.749807	-0.65904	0.0122836	0.032482	0.162933	-0.578298	X		X
295	Ala	Tyr	AlaTyr	0.705091	-0.749807	-0.661293	0.00904802	0.032482	0.0360304	-0.616576	X		X
296	Ser	Phe	SerPhe	0.669065	-0.728643	-0.662806	0.0122836	0.00978497	0.0302959	-0.603229	X		X
297	Asp	Lys	AspLys	-0.291036	-0.327215	-0.663614	0.00262817	0.0326788	0.0642877	-0.0453633
298	Ala	Phe	AlaPhe	0.705091	-0.728643	-0.665776	0.00904802	0.00978497	0.0552843	-0.642224	X		X
299	Trp	Phe	TrpPhe	0.391161	-0.728643	-0.666863	0.0119525	0.00978497	0.00322259	-0.329381	X		X
300	Trp	Leu	TrpLeu	0.391161	-0.719057	-0.670381	0.0119525	0.0166282	0.00286925	-0.342485	X		X
301	Leu	Met	LeuMet	0.216385	-0.706983	-0.674231	0.0221023	0.0306319	0.0768176	-0.183633	X		X
302	Pro	Tyr	ProTyr	0.42653	-0.749807	-0.675603	0.0071064	0.032482	0.00695065	-0.352326	X		X
303	Trp	Trp	TrpTrp	0.391161	-0.742987	-0.677208	0.0119525	0.0345139	0.0474629	-0.325382	X		X
304	Asn	Asp	AsnAsp	0.00102641	-0.699231	-0.677467	0.0125169	0.0161718	0.0357793	0.0207375
305	His	Val	HisVal	0.210478	-0.696448	-0.678847	0.0124879	0.0184562	0.0429864	-0.192876	X		X
306	Cys	Met	CysMet	0.121276	-0.706983	-0.681239	0.00876073	0.0306319	0.0997113	-0.0955323
307	Val	Asp	ValAsp	0.144838	-0.699231	-0.684341	0.00899397	0.0161718	0.0443138	-0.129948	X
308	Ser	Met	SerMet	0.669065	-0.706983	-0.68459	0.0122836	0.0306319	0.15221	-0.646672	X		X
309	Lys	Tyr	LysTyr	0.480852	-0.749807	-0.684705	0.0246904	0.032482	0.0991295	-0.415749	X		X
310	Trp	Glu	TrpGlu	0.391161	-0.731878	-0.68514	0.0119525	0.0224318	0.0133517	-0.344423	X		X
311	Cys	Phe	CysPhe	0.121276	-0.728643	-0.68575	0.00876073	0.00978497	0.00468812	-0.0783837	X
312	Tyr	Leu	TyrLeu	0.547568	-0.719057	-0.687236	0.00512478	0.0166282	0.0991773	-0.515746	X		X
313	Gln	Thr	GlnThr	-0.0225267	-0.51403	-0.687331	0.00568709	0.0645131	0.00667222	-0.150775	X
314	Met	Met	MetMet	0.249669	-0.706983	-0.691091	0.0162914	0.0306319	0.160715	-0.233777	X		X
315	Asp	Cys	AspCys	-0.291036	-0.461574	-0.692895	0.00262817	0.0175425	0.0528075	0.0597151
316	Lys	Met	LysMet	0.480852	-0.706983	-0.694001	0.0246904	0.0306319	0.0077867	-0.46787	X		X
317	Ile	Val	IleVal	0	-0.696448	-0.696448	0	0.0184562	0.0184562	0
318	Met	Glu	MetGlu	0.249669	-0.731878	-0.696838	0.0162914	0.0224318	0.005077	-0.214629	X		X
319	Ile	Asp	IleAsp	0	-0.699231	-0.699231	0	0.0161718	0.0161718	0
320	His	Glu	HisGlu	0.210478	-0.731878	-0.699353	0.0124879	0.0224318	0.0104409	-0.177953	X		X
321	Met	Val	MetVal	0.249669	-0.696448	-0.701363	0.0162914	0.0184562	0.0254328	-0.254584	X		X
322	Val	Phe	ValPhe	0.144838	-0.728643	-0.702801	0.00899397	0.00978497	0.0112021	-0.118997	X
323	Lys	Glu	LysGlu	0.480852	-0.731878	-0.703428	0.0246904	0.0224318	0.00311426	-0.452401	X		X
324	Cys	Arg	CysArg	0.121276	-0.625679	-0.706528	0.00876073	0.0129821	0.00955224	-0.202125	X
325	Phe	Phe	PhePhe	0.45976	-0.728643	-0.706733	0.0189515	0.00978497	0.0253683	-0.43785	X		X
326	Ile	Met	IleMet	0	-0.706983	-0.706983	0	0.0306319	0.0306319	0
327	Tyr	Trp	TyrTrp	0.547568	-0.742987	-0.708802	0.00512478	0.0345139	0.0124437	-0.513382	X		X
328	Val	Glu	ValGlu	0.144838	-0.731878	-0.711205	0.00899397	0.0224318	0.0310399	-0.124165	X
329	Val	Leu	ValLeu	0.144838	-0.719057	-0.714149	0.00899397	0.0166282	0.0352214	-0.13993	X
330	Cys	Trp	CysTrp	0.121276	-0.742987	-0.714813	0.00876073	0.0345139	0.0207436	-0.0931027	X
331	Leu	Phe	LeuPhe	0.216385	-0.728643	-0.716219	0.0221023	0.00978497	0.0627522	-0.203961	X		X
332	Ile	Leu	IleLeu	0	-0.719057	-0.719057	0	0.0166282	0.0166282	0
333	Asn	Phe	AsnPhe	0.00102641	-0.728643	-0.726297	0.0125169	0.00978497	0.102385	0.00131944
334	Glu	Lys	GluLys	-0.112277	-0.327215	-0.726394	0.00650601	0.0326788	0.0598215	-0.286902	X
335	Ile	Ile	IleIle	0	-0.726907	-0.726907	0	0.0215161	0.0215161	0
336	Thr	Tyr	ThrTyr	0.585201	-0.749807	-0.728441	0.0125095	0.032482	0.191905	-0.563835	X		X
337	Ile	Phe	IlePhe	0	-0.728643	-0.728643	0	0.00978497	0.00978497	0
338	Val	Trp	ValTrp	0.144838	-0.742987	-0.730063	0.00899397	0.0345139	0.046526	-0.131914	X
339	Asn	Leu	AsnLeu	0.00102641	-0.719057	-0.731228	0.0125169	0.0166282	0.140334	-0.0131968
340	Ile	Glu	IleGlu	0	-0.731878	-0.731878	0	0.0224318	0.0224318	0
341	Cys	Val	CysVal	0.121276	-0.696448	-0.732431	0.00876073	0.0184562	0.023115	-0.157259	X
342	Asn	Val	AsnVal	0.00102641	-0.696448	-0.733354	0.0125169	0.0184562	0.00346895	-0.0379324	X
343	Leu	Glu	LeuGlu	0.216385	-0.731878	-0.733497	0.0221023	0.0224318	0.0175235	-0.218003	X		X
344	Glu	Arg	GluArg	-0.112277	-0.625679	-0.738399	0.00650601	0.0129821	0.0204698	-0.000442932
345	Gln	Arg	GlnArg	-0.0225267	-0.625679	-0.740481	0.00568709	0.0129821	0.0797719	-0.0922748
346	Cys	Glu	CysGlu	0.121276	-0.731878	-0.741609	0.00876073	0.0224318	0.0184461	-0.131008	X
347	Ile	Trp	IleTrp	0	-0.742987	-0.742987	0	0.0345139	0.0345139	0
348	Asp	Trp	AspTrp	-0.291036	-0.742987	-0.745011	0.00262817	0.0345139	0.0692966	0.289011	X
349	Asp	Asp	AspAsp	-0.291036	-0.699231	-0.747304	0.00262817	0.0161718	0.0105532	0.242962	X
350	Gln	Glu	GlnGlu	-0.0225267	-0.731878	-0.748406	0.00568709	0.0224318	0.0177889	0.00599914
351	Ile	Tyr	IleTyr	0	-0.749807	-0.749807	0	0.032482	0.032482	0
352	Cys	His	CysHis	0.121276	-0.539763	-0.751636	0.00876073	0.00581043	0.413468	-0.333149
353	Trp	Tyr	TrpTyr	0.391161	-0.749807	-0.752376	0.0119525	0.032482	0.0151812	-0.393729	X		X
354	Asp	Glu	AspGlu	-0.291036	-0.731878	-0.752545	0.00262817	0.0224318	0.0705028	0.270369	X
355	Asn	Glu	AsnGlu	0.00102641	-0.731878	-0.756018	0.0125169	0.0224318	0.0233728	-0.0251658
356	Met	Thr	MetThr	0.249669	-0.51403	-0.756154	0.0162914	0.0645131	0.179479	-0.491793	X		X
357	Glu	Val	GluVal	-0.112277	-0.696448	-0.759031	0.00650601	0.0184562	0.00833367	0.0496947	X
358	Gln	Ile	GlnIle	-0.0225267	-0.726907	-0.759157	0.00568709	0.0215161	0.0636857	-0.00972335
359	Leu	Tyr	LeuTyr	0.216385	-0.749807	-0.759688	0.0221023	0.032482	0.0214121	-0.226265	X		X
360	Met	Trp	MetTrp	0.249669	-0.742987	-0.761368	0.0162914	0.0345139	0.043093	-0.26805	X		X
361	Pro	Glu	ProGlu	0.42653	-0.731878	-0.764863	0.0071064	0.0224318	0.0250907	-0.459514	X		X
362	Glu	Gln	GluGln	-0.112277	-0.51325	-0.76565	0.00650601	0.0293034	0.035703	-0.140123	X
363	Asn	Tyr	AsnTyr	0.00102641	-0.749807	-0.76628	0.0125169	0.032482	0.10816	-0.0174992
364	Val	Ile	ValIle	0.144838	-0.726907	-0.767521	0.00899397	0.0215161	0.040654	-0.185453	X
365	Glu	Trp	GluTrp	-0.112277	-0.742987	-0.767852	0.00650601	0.0345139	0.0525574	0.0874118
366	Cys	Asp	CysAsp	0.121276	-0.699231	-0.768703	0.00876073	0.0161718	0.0103308	-0.190748	X
367	Trp	Ile	TrpIle	0.391161	-0.726907	-0.779379	0.0119525	0.0215161	0.146957	-0.443634	X		X
368	His	Tyr	HisTyr	0.210478	-0.749807	-0.779636	0.0124879	0.032482	0.168145	-0.240306	X		X
369	Glu	Phe	GluPhe	-0.112277	-0.728643	-0.782949	0.00650601	0.00978497	0.0803776	0.0579711
370	Asp	Val	AspVal	-0.291036	-0.696448	-0.786824	0.00262817	0.0184562	0.0236249	0.20066	X
371	Asp	Arg	AspArg	-0.291036	-0.625679	-0.787737	0.00262817	0.0129821	0.018715	0.128978	X
372	Glu	Glu	GluGlu	-0.112277	-0.731878	-0.789593	0.00650601	0.0224318	0.0142615	0.0545629	X
373	Met	Phe	MetPhe	0.249669	-0.728643	-0.791295	0.0162914	0.00978497	0.0660791	-0.312322	X		X
374	Asn	Trp	AsnTrp	0.00102641	-0.742987	-0.794834	0.0125169	0.0345139	0.00302601	-0.0528737	X
375	Asp	Leu	AspLeu	-0.291036	-0.719057	-0.795545	0.00262817	0.0166282	0.125471	0.214548	X
376	Gln	Lys	GlnLys	-0.0225267	-0.327215	-0.801276	0.00568709	0.0326788	0.0341122	-0.451535	X
377	Asp	Phe	AspPhe	-0.291036	-0.728643	-0.806167	0.00262817	0.00978497	0.0183988	0.213511	X
378	Met	Ile	MetIle	0.249669	-0.726907	-0.809391	0.0162914	0.0215161	0.0825319	-0.332154	X		X
379	Gln	Val	GlnVal	-0.0225267	-0.696448	-0.809808	0.00568709	0.0184562	0.0149471	-0.0908336	X
380	Glu	Leu	GluLeu	-0.112277	-0.719057	-0.810376	0.00650601	0.0166282	0.15358	0.0209589
381	His	Asp	HisAsp	0.210478	-0.699231	-0.810649	0.0124879	0.0161718	0.00132711	-0.321896	X		X
382	Gln	Phe	GlnPhe	-0.0225267	-0.728643	-0.815766	0.00568709	0.00978497	0.102833	-0.0645963
383	His	Phe	HisPhe	0.210478	-0.728643	-0.819956	0.0124879	0.00978497	0.0889305	-0.301791	X		X
384	Asn	Met	AsnMet	0.00102641	-0.706983	-0.820471	0.0125169	0.0306319	0.0170946	-0.114514	X
385	Gln	Met	GlnMet	-0.0225267	-0.706983	-0.830573	0.00568709	0.0306319	0.127706	-0.101063
386	Lys	Ile	LysIle	0.480852	-0.726907	-0.831778	0.0246904	0.0215161	0.159119	-0.585723	X		X
387	Cys	Leu	CysLeu	0.121276	-0.719057	-0.852305	0.00876073	0.0166282	0.110199	-0.254525	X
388	Val	Tyr	ValTyr	0.144838	-0.749807	-0.86265	0.00899397	0.032482	0.0386571	-0.25768	X
389	Pro	Met	ProMet	0.42653	-0.706983	-0.881196	0.0071064	0.0306319	0.285428	-0.600743	X		X
390	Val	Met	ValMet	0.144838	-0.706983	-0.889735	0.00899397	0.0306319	0.0229717	-0.32759	X
391	Tyr	Tyr	TyrTyr	0.547568	-0.749807	-0.903417	0.00512478	0.032482	0.0855957	-0.701177	X		X
392	Cys	Tyr	CysTyr	0.121276	-0.749807	-0.903637	0.00876073	0.032482	0.19717	-0.275106	X
393	Asp	Met	AspMet	-0.291036	-0.706983	-0.933126	0.00262817	0.0306319	0.4935	0.0648931
394	Cys	Ile	CysIle	0.121276	-0.726907	-0.943227	0.00876073	0.0215161	0.236761	-0.337597	X
395	Met	Tyr	MetTyr	0.249669	-0.749807	-0.9514	0.0162914	0.032482	0.218604	-0.451262	X		X
396	Asp	Tyr	AspTyr	-0.291036	-0.749807	-0.99616	0.00262817	0.032482	0.0502547	0.0446834
397	Glu	Met	GluMet	-0.112277	-0.706983	-1.05415	0.00650601	0.0306319	0.0916474	-0.234891	X
398	Asp	Ile	AspIle	-0.291036	-0.726907	-1.13972	0.00262817	0.0215161	0.316873	-0.121773
399	Tyr	Pro	TyrPro	0.547568	-0.32351		0.00512478	0.00987555
400	Gln	Pro	GlnPro	-0.0225267	-0.32351		0.00568709	0.00987555

## Sheet: Seq LIB 2-30C
	Trial 1				Trial 2				AVERAGE		WT absolute fitness
Rank	AA (105+132)	Selected 1	Unselected 1	Fitness 1	AA (105+132)	Selected 2	Unselected 2	Fitness 2	AA (105+132)	AVG Fitness	Trial 1	Trial 2	AVG
1	GlyAsn	70108	2305	2.11671	GlyAsn	66317	2089	2.14524	GlyAsn	2.13097	-0.633614	-0.64355	-0.638582
2	TyrAla	7873	617	1.73947	TyrAla	7996	578	1.7845	TyrAla	1.76198
3	ArgAsn	7800	759	1.64547	ArgAsn	8004	629	1.74821	ArgAsn	1.69684
4	TrpAla	20093	2283	1.57815	TyrAsn	1452	122	1.71916	TrpAla	1.60041
5	ArgGly	536955	65408	1.54792	TrpAla	20529	2154	1.62267	TyrAsn	1.59893
6	TyrAsn	1099	157	1.47871	ArgGly	550751	59041	1.61335	ArgGly	1.58064
7	ArgAla	22838	4342	1.35458	ArgAla	27941	3936	1.49474	ArgAla	1.42466
8	PheAla	18286	3663	1.3319	PheAla	20631	3394	1.42736	PheAla	1.37963
9	AlaAsn	507	124	1.2452	AlaAsn	564	113	1.34175	AlaAsn	1.29348
10	AlaAla	3563	908	1.22734	AlaAla	4091	835	1.33369	AlaAla	1.28052
11	SerAla	5235	1568	1.15718	TrpAsn	1849	421	1.28621	SerAla	1.21078
12	ProAsn	211	65	1.14498	SerAla	6340	1518	1.26437	TrpAsn	1.2107
13	TrpAsn	1406	443	1.1352	SerAsn	684	167	1.25589	SerAsn	1.17261
14	SerAsn	594	208	1.08934	HisAla	879	252	1.18614	ProAsn	1.13886
15	ThrAsn	283	113	1.03232	ThrAsn	361	105	1.17987	ThrAsn	1.10609
16	GlyAla	30187	12418	1.01938	GlyAla	38673	11379	1.17485	HisAla	1.10243
17	HisAla	750	309	1.01872	AlaGly	39499	12556	1.14129	GlyAla	1.09712
18	AlaGly	33664	13901	1.01773	ProAsn	219	71	1.13274	AlaGly	1.07951
19	GlyGly	427731	204719	0.953626	GlySer	14752	5410	1.0792	GlyGly	1.01393
20	GlySer	11557	5714	0.939519	GlyGly	501848	186164	1.07423	GlySer	1.00936
21	SerGly	37760	19288	0.925358	SerGly	45535	17826	1.05084	SerGly	0.9881
22	ThrGly	20346	11334	0.88771	PheAsn	1873	797	1.01463	ThrGly	0.938018
23	PheAsn	1419	887	0.837672	ThrGly	23909	10809	0.988326	PheAsn	0.926151
24	GlyIle	1812	1254	0.793474	TyrHis	15	8	0.916552	TyrGly	0.811433
25	TyrGly	13691	10166	0.762899	AlaIle	202	119	0.873355	AlaIle	0.788609
26	LysAsn	1501	1241	0.716223	TyrGly	15732	9558	0.859967	GlyIle	0.781154
27	AlaIle	154	131	0.703863	LysAsn	1737	1153	0.821521	LysAsn	0.768872
28	ThrAla	713	611	0.700662	ThrAla	856	639	0.770523	ThrAla	0.735593
29	GluHis	274	252	0.669964	GlyIle	1684	1262	0.768833	GluHis	0.706049
30	GlnTrp	1787	1708	0.65325	ArgSer	1974	1498	0.763386	ArgSer	0.702417
31	ArgSer	1678	1648	0.641448	GluHis	325	259	0.742134	GlnTrp	0.686086
32	TyrPro	2	2	0.633614	LysGly	108412	86637	0.740924	LysGly	0.670382
33	ProTrp	503	531	0.610087	GlnTrp	1952	1641	0.718921	TyrHis	0.669656
34	LysGly	88724	95899	0.599841	ProTrp	554	528	0.664426	ProTrp	0.637257
35	MetAsn	164	179	0.595605	GluTyr	794	767	0.658575	PheGly	0.591929
36	GlnHis	72	83	0.571868	PheGly	63254	61457	0.656067	GluTyr	0.591626
37	LeuAsn	877	1101	0.534826	TrpGly	34544	38340	0.598271	MetAsn	0.568066
38	ValAsn	324	411	0.530317	ProAla	473	545	0.582015	GlnHis	0.564676
39	PheGly	53222	67907	0.52779	ValPro	710	845	0.567952	ProAla	0.550764
40	GluTyr	698	897	0.524677	ProGly	3747	4524	0.561711	LeuAsn	0.544756
41	ProAla	426	554	0.519514	GlnHis	73	89	0.557483	ValAsn	0.533961
42	ValPro	601	865	0.475472	LeuAsn	828	1016	0.554687	TrpGly	0.533879
43	TrpGly	29172	42569	0.469486	MetAsn	127	161	0.540528	ValPro	0.521712
44	SerThr	1179	1769	0.4574	ValAsn	333	425	0.537606	SerThr	0.493931
45	GluAsp	1868	2869	0.44726	SerThr	1291	1675	0.530462	ProGly	0.491043
46	ValAla	1393	2185	0.438113	ValAla	1671	2181	0.527871	ValAla	0.482992
47	TyrHis	8	13	0.42276	ArgPro	50	66	0.522976	GluAsp	0.479464
48	ProGly	3087	5044	0.420375	PheHis	68	91	0.517018	ArgGln	0.43958
49	ArgGln	159	260	0.420037	GluAsp	2032	2753	0.511668	ArgPro	0.437292
50	HisAsn	42	72	0.399531	LysAla	3769	5273	0.497719	LysAla	0.418141
51	IleAsn	3377	5979	0.385516	ArgGln	172	263	0.459123	GlnTyr	0.393514
52	GlnAsn	47	85	0.376293	CysAsn	137	227	0.424245	HisAsn	0.393235
53	GlnTyr	142	264	0.364298	GlnTyr	169	281	0.422731	IleAsn	0.38657
54	AlaPro	8	15	0.360612	ArgTrp	2707	4573	0.415837	ArgTrp	0.382838
55	GluAsn	163	306	0.36008	AlaSer	195	340	0.402106	PheHis	0.38033
56	ArgPro	35	67	0.351607	MetAla	473	846	0.391041	GlnAsp	0.359682
57	ArgTrp	2426	4663	0.349839	IleAsn	3026	5455	0.387624	MetAla	0.349575
58	LysAla	2889	5699	0.338563	GlnAsp	470	848	0.387252	CysAsn	0.341548
59	ProPro	2	4	0.332584	HisAsn	36	65	0.386939	AlaSer	0.333484
60	GlnAsp	459	919	0.332111	CysGln	32	59	0.377848	ProPro	0.332584
61	MetAla	414	876	0.30811	AlaMet	52	96	0.377282	AlaMet	0.325014
62	AsnAsn	168	357	0.306255	LysPro	71	132	0.374235	GlnAsn	0.317633
63	ThrIle	54	116	0.301549	LeuGly	48399	92673	0.361433	LeuGly	0.316707
64	AsnPro	6	13	0.297822	MetGly	8260	15839	0.360803	MetGly	0.314935
65	SerLeu	246	563	0.27404	SerLeu	261	570	0.304316	AsnAsn	0.298652
66	AlaMet	44	101	0.272745	ThrSer	123	273	0.297293	AsnPro	0.297822
67	LeuGly	43225	99396	0.27198	SerArg	942	2115	0.292291	SerLeu	0.289178
68	MetGly	7572	17529	0.269067	AsnAsn	151	340	0.291048	ThrIle	0.272087
69	ThrPro	3	7	0.265637	IleAla	10011	23012	0.282073	ThrPro	0.264488
70	AlaSer	160	374	0.264862	TyrSer	128	303	0.269318	CysGln	0.263905
71	CysAsn	127	301	0.258851	ThrPro	5	12	0.263339	GluAsn	0.252787
72	PheHis	44	108	0.243643	GlnAsn	33	80	0.258974	IleAla	0.24712
73	ArgCys	1845	4869	0.21217	SerSer	211	517	0.254342	SerArg	0.23281
74	IleAla	9281	24493	0.212166	MetPro	6	15	0.24561	TyrSer	0.227633
75	ArgThr	122	341	0.187219	ThrIle	58	146	0.242625	ArgCys	0.219882
76	TyrSer	122	342	0.185947	CysGly	5873	14786	0.24256	SerSer	0.212027
77	CysPro	7	20	0.177682	ArgCys	1662	4331	0.227593	AlaPro	0.207945
78	ArgLys	973	2807	0.173484	CysAla	321	865	0.213039	CysGly	0.18949
79	SerArg	824	2378	0.173329	HisGly	1997	5406	0.211052	CysAla	0.185008
80	SerSer	189	550	0.169713	ValGly	13888	37789	0.208825	ValGly	0.180709
81	AlaThr	13	38	0.167773	AlaVal	786	2255	0.185826	ThrSer	0.18021
82	GlnAla	163	488	0.157381	GlyCys	4363	12790	0.176465	HisGly	0.178444
83	CysAla	299	896	0.156977	TrpHis	17	50	0.175029	ArgThr	0.167582
84	SerIle	80	241	0.154687	SerPro	52	155	0.169222	TyrPro	0.161461
85	ValGly	13414	40605	0.152592	SerHis	19	57	0.166429	SerIle	0.158756
86	CysGln	22	67	0.149962	AspPro	4	12	0.166429	LysPro	0.158305
87	HisGly	1892	5817	0.145836	SerIle	80	242	0.162825	ArgLys	0.15685
88	AsnAla	418	1298	0.141515	PhePro	25	78	0.149396	AlaVal	0.149813
89	CysGly	5257	16517	0.136421	ArgThr	115	360	0.147946	AsnAla	0.137702
90	AspThr	19	61	0.127037	GluAsn	108	340	0.145495	GlyCys	0.136518
91	ArgAsp	884	2853	0.124764	LeuPro	79	250	0.143237	ArgAsp	0.12612
92	ArgHis	43	140	0.120954	ArgVal	3270	10418	0.140314	GlnAla	0.121791
93	AlaVal	697	2307	0.113799	ArgLys	809	2578	0.140216	ArgVal	0.120718
94	ThrGln	6	20	0.110735	TrpSer	378	1207	0.139335	SerHis	0.120367
95	ProIle	20	68	0.102135	AlaLeu	88	281	0.139327	PhePro	0.113731
96	ArgVal	3405	11604	0.101123	AsnAla	377	1219	0.133888	LeuPro	0.100972
97	GlyCys	4051	13951	0.0965706	ArgAsp	817	2681	0.127475	TrpSer	0.0954893
98	GlyLeu	838	2967	0.0845402	GlyPro	93	310	0.120671	AlaLeu	0.0922478
99	GluAla	390	1389	0.0819761	ThrLeu	100	336	0.117211	ArgArg	0.0872058
100	PhePro	32	115	0.0780658	ArgArg	1424	4847	0.111587	LeuAla	0.08649
101	SerHis	16	58	0.0743057	ProArg	103	353	0.108613	GlyLeu	0.0860351
102	AspMet	17	62	0.0716709	LeuAla	3045	10570	0.103063	ProArg	0.0852931
103	LeuAla	3022	11066	0.0699175	LysSer	696	2422	0.101985	GlyPro	0.084206
104	ArgGlu	1807	6695	0.0648213	AspHis	2	7	0.0994822	PheSer	0.0711283
105	ThrSer	82	305	0.0631277	GlyLeu	855	3076	0.08753	ProIle	0.0651305
106	ArgArg	1497	5572	0.0628244	GlnAla	138	498	0.0862	ArgGlu	0.0618443
107	ProArg	85	317	0.0619734	PheSer	508	1854	0.0813042	ThrLeu	0.0565943
108	PheSer	508	1899	0.0609525	GlyHis	88	322	0.080177	ArgIle	0.0533127
109	LeuPro	66	248	0.058706	ProVal	215	788	0.0794625	GlyHis	0.0499962
110	TrpSer	365	1394	0.0516438	ArgIle	138	515	0.0716221	LysSer	0.0476456
111	GlyPro	82	316	0.0477405	GlyArg	3603	13564	0.0678267	SerPro	0.0458156
112	AlaLeu	81	314	0.0451691	GlyVal	8511	32195	0.0657424	GlyArg	0.0454123
113	ArgIle	158	627	0.0350033	ArgGlu	1517	5830	0.0588673	CysPro	0.0444191
114	MetSer	128	511	0.0324028	AlaPro	8	31	0.0552785	GlyVal	0.0425119
115	HisTrp	690	2787	0.0273258	AlaArg	284	1110	0.0515456	GluAla	0.038034
116	GlyArg	3644	14866	0.0229979	TyrCys	162	637	0.0489258	HisTrp	0.0356158
117	GlyHis	73	300	0.0198153	LysHis	28	111	0.0453853	ProVal	0.0355102
118	GlyVal	8426	34670	0.0192813	HisTrp	631	2510	0.0439059	ArgHis	0.0342197
119	ProMet	7	29	0.0163138	GlnPro	1	4	0.0414902	TyrCys	0.0277566
120	ArgPhe	225	941	0.0122066	TrpThr	59	240	0.034191	TrpHis	0.0266772
121	GlnCys	208	879	0.00768817	PheThr	67	273	0.0334624	AlaThr	0.0258279
122	TrpThr	61	258	0.00732384	ProIle	16	66	0.0281263	TrpThr	0.0207574
123	TyrCys	169	716	0.00658739	ProSer	29	120	0.026767	GlnPro	0.0207451
124	ThrArg	247	1053	0.00388229	ArgLeu	299	1252	0.0216171	MetSer	0.0177889
125	IleGly	145091	624100	0	ProThr	9	38	0.0180091	AlaArg	0.0170614
126	ThrLeu	82	356	-0.00402244	ProCys	81	349	0.00920982	ArgPhe	0.00420843
127	AsnTyr	22	96	-0.00623484	SerCys	267	1153	0.00823219	IleGly	0
128	LysSer	630	2752	-0.00669417	ThrLys	137	596	0.00502454	ThrArg	-0.00138307
129	ProVal	184	807	-0.008442	MetSer	103	450	0.00317494	AspHis	-0.0036334
130	AspAsn	35	154	-0.00983897	AsnMet	10	44	9.75551e-05	MetPro	-0.00503889
131	TrpGln	17	75	-0.0109986	IleGly	131313	577907	0	GlnCys	-0.0131612
132	AlaArg	289	1294	-0.0174227	SerVal	731	3235	-0.00240668	ArgTyr	-0.0283293
133	AlaCys	192	866	-0.020603	ArgPhe	182	808	-0.00378974	ArgLeu	-0.0285223
134	PheGln	17	77	-0.0224281	GluAla	284	1267	-0.00590804	TyrAsp	-0.0311378
135	ProLys	51	234	-0.028032	ThrArg	241	1077	-0.00664843	PheThr	-0.0335038
136	GlnGly	1835	8497	-0.0320158	TyrAsp	80	360	-0.00966228	AspThr	-0.0344166
137	AsnGly	5322	25153	-0.0409012	CysIle	9	41	-0.0149911	AspPro	-0.0375093
138	ArgTyr	93	440	-0.041356	ArgTyr	102	465	-0.0153025	GlnGly	-0.038715
139	LeuSer	631	3025	-0.0470823	IlePro	174	805	-0.0216964	SerCys	-0.041215
140	AlaHis	11	53	-0.0492695	GlnCys	158	752	-0.0340105	AsnGly	-0.0432212
141	TyrAsp	83	403	-0.0526132	ThrHis	5	24	-0.037691	ThrLys	-0.0444885
142	LysPro	34	167	-0.0576238	TyrIle	8	39	-0.0444244	SerVal	-0.0453253
143	ArgMet	57	283	-0.0622979	GlnGly	1607	7852	-0.0454142	AlaCys	-0.0474835
144	GlyLys	1845	9201	-0.064225	AsnGly	4740	23167	-0.0455412	LeuSer	-0.0528655
145	TyrThr	12	60	-0.0653563	ArgHis	30	149	-0.0525148	AspAsn	-0.0533257
146	TrpPro	11	55	-0.0653563	LeuSer	536	2700	-0.0586487	ProCys	-0.0554137
147	AspAla	100	501	-0.066224	MetThr	19	96	-0.0599674	ProLys	-0.0584378
148	GluGly	5914	30044	-0.0722627	GlyLys	1635	8278	-0.0608574	ProSer	-0.0607818
149	GlyThr	248	1260	-0.0723052	ThrThr	13	66	-0.0620504	GlyLys	-0.0625412
150	AlaTyr	22	113	-0.0770421	TrpCys	520	2662	-0.0656545	AlaHis	-0.0629393
151	SerPro	28	144	-0.0775908	ProLeu	29	149	-0.067238	AspAla	-0.0744967
152	ArgLeu	270	1392	-0.0786618	AlaCys	157	820	-0.074364	ThrThr	-0.0757702
153	ValSer	221	1159	-0.0860775	AlaHis	8	42	-0.0766091	TrpGln	-0.0833945
154	SerVal	632	3331	-0.0882438	GlyGln	45	237	-0.0779856	ThrHis	-0.0837526
155	ThrThr	14	74	-0.08949	AspAla	80	426	-0.0827694	ProLeu	-0.0876732
156	AlaLys	83	439	-0.0897727	SerLys	190	1017	-0.0850171	GluGly	-0.0937526
157	SerCys	240	1272	-0.0906622	ProLys	40	216	-0.0888435	TrpCys	-0.0955072
158	SerGln	6	32	-0.093385	CysPro	5	27	-0.0888435	ThrGln	-0.0999787
159	ThrLys	132	705	-0.0940015	AspAsn	28	154	-0.0968125	GlyThr	-0.101663
160	IleSer	2206	11913	-0.0988019	LeuTrp	1091	6087	-0.103028	AlaLys	-0.102595
161	PheThr	57	309	-0.10047	ThrCys	124	692	-0.103134	LeuTrp	-0.10998
162	AlaAsp	132	722	-0.10435	HisCys	117	654	-0.103842	TrpPro	-0.110573
163	AspHis	2	11	-0.106749	TyrLys	90	504	-0.104638	ThrCys	-0.111088
164	ProLeu	29	160	-0.108108	ThrVal	327	1837	-0.106011	PheGln	-0.111988
165	CysTyr	10	56	-0.114574	PheCys	694	3957	-0.112456	PheCys	-0.114912
166	LeuTrp	1050	5912	-0.116931	GluGly	4687	26896	-0.115243	MetThr	-0.119634
167	PheCys	764	4306	-0.117367	AlaLys	81	465	-0.115418	SerLys	-0.119972
168	TrpLys	328	1854	-0.118622	AlaThr	8	46	-0.116118	IleSer	-0.121787
169	ThrCys	114	645	-0.119041	LeuIle	173	1012	-0.123584	IlePro	-0.126217
170	ProCys	79	448	-0.120037	GlyThr	203	1208	-0.131021	ThrVal	-0.128133
171	TrpHis	13	74	-0.121675	TyrMet	9	54	-0.134601	LeuIle	-0.130113
172	AsnGln	7	40	-0.123348	HisSer	45	274	-0.140988	SerGln	-0.131374
173	TrpCys	490	2813	-0.12536	IleSer	1864	11449	-0.144771	LysHis	-0.131505
174	GlyAsp	1605	9227	-0.125972	HisIle	21	130	-0.148174	TyrLys	-0.131936
175	ThrHis	5	29	-0.129814	TrpGln	10	63	-0.15579	GlyGln	-0.132157
176	LeuIle	185	1090	-0.136641	TrpPro	10	63	-0.15579	AlaAsp	-0.137012
177	ValIle	31	183	-0.137476	PheIle	49	311	-0.159014	ValSer	-0.139215
178	LeuCys	1074	6378	-0.140067	MetTyr	22	142	-0.166315	ArgMet	-0.14009
179	ThrPhe	23	137	-0.141379	PheAsp	399	2578	-0.16676	TyrThr	-0.148434
180	AspGly	1509	9010	-0.142422	SerGln	4	26	-0.169363	GlyAsp	-0.150342
181	GlnSer	42	251	-0.142811	AlaAsp	107	696	-0.169675	TyrMet	-0.15131
182	GluPro	14	84	-0.144538	HisTyr	9	59	-0.173059	HisCys	-0.154153
183	ProSer	19	115	-0.148331	GlyAsp	1316	8660	-0.174712	LeuCys	-0.16087
184	ThrVal	327	1988	-0.150255	PheLys	425	2837	-0.18092	AspGly	-0.16391
185	GlyMet	82	499	-0.150673	LeuCys	907	6065	-0.181673	HisSer	-0.16458
186	SerLys	179	1100	-0.154926	AspGly	1221	8235	-0.185398	PheLys	-0.173515
187	TyrLys	92	571	-0.159235	LeuHis	30	205	-0.191082	TrpLys	-0.180181
188	SerPhe	46	288	-0.163021	ValGln	13	89	-0.191896	AsnSer	-0.180341
189	PheLys	504	3178	-0.16611	ValSer	150	1028	-0.192352	ThrPhe	-0.189321
190	AsnSer	127	804	-0.167839	AsnSer	108	741	-0.192844	GlyGlu	-0.190212
191	TyrMet	9	57	-0.168019	GlnMet	15	103	-0.193196	GlnSer	-0.194958
192	AlaPhe	32	204	-0.170866	AspThr	11	76	-0.195871	GlyMet	-0.195189
193	TrpAsp	303	1955	-0.17609	SerGlu	224	1565	-0.200716	PheAsp	-0.196112
194	MetThr	16	104	-0.1793	GlyGlu	2947	20599	-0.200916	LeuHis	-0.203657
195	GlyGlu	3516	22865	-0.179509	PheGln	14	98	-0.201548	SerGlu	-0.203855
196	AlaGlu	239	1574	-0.184993	LysLys	534	3756	-0.203634	AlaGlu	-0.205638
197	GlyGln	33	218	-0.186329	ProGlu	55	392	-0.209373	LysTyr	-0.206337
198	HisSer	41	272	-0.188171	ArgMet	41	298	-0.217882	AlaPhe	-0.217281
199	ThrGlu	180	1195	-0.188482	LysTyr	66	481	-0.219051	HisTyr	-0.217355
200	HisLys	36	239	-0.188482	TyrPhe	19	140	-0.223824	TyrVal	-0.218504
201	GluSer	139	928	-0.190919	AlaGlu	195	1445	-0.226283	AlaTyr	-0.218548
202	TyrArg	117	782	-0.191407	SerAsp	120	895	-0.229092	LysCys	-0.221532
203	CysThr	14	94	-0.193386	TyrThr	6	45	-0.231511	CysCys	-0.225644
204	LysTyr	78	524	-0.193623	LysArg	761	5708	-0.231549	LeuLys	-0.226895
205	ThrTyr	14	95	-0.197982	LysCys	850	6376	-0.231579	GluSer	-0.228629
206	MetCys	170	1157	-0.199271	TyrVal	211	1590	-0.233564	MetCys	-0.229214
207	ValCys	391	2664	-0.199744	TyrTyr	7	53	-0.235628	ThrGlu	-0.229534
208	TyrVal	257	1766	-0.203444	CysCys	151	1144	-0.235899	IleLys	-0.229797
209	HisCys	98	675	-0.204464	ThrPhe	20	152	-0.237263	AspMet	-0.230435
210	SerMet	9	62	-0.204535	ValThr	32	244	-0.23869	TyrGlu	-0.230593
211	GluGln	10	69	-0.205235	GlyMet	70	535	-0.239706	HisIle	-0.230927
212	TyrGlu	166	1147	-0.205842	ValLys	247	1892	-0.240674	TyrTyr	-0.232243
213	SerGlu	250	1732	-0.206994	TrpLys	221	1697	-0.241739	SerAsp	-0.234809
214	IleLys	3284	22754	-0.207041	LeuLys	578	4445	-0.242394	TrpAsp	-0.237244
215	CysSer	65	453	-0.209571	LysThr	75	582	-0.246311	MetTyr	-0.237355
216	LeuLys	702	4913	-0.211396	GlnSer	31	241	-0.247105	ValGln	-0.238306
217	LysCys	978	6846	-0.211484	CysLys	89	693	-0.247793	LysArg	-0.239506
218	SerTyr	24	168	-0.211484	IleLys	2655	20901	-0.252552	ValLys	-0.242273
219	ValHis	11	77	-0.211484	PheArg	508	4015	-0.254272	AsnMet	-0.242882
220	AlaTrp	106	748	-0.214982	TyrGlu	130	1030	-0.255344	LysLys	-0.243261
221	CysCys	174	1229	-0.215389	AspArg	80	636	-0.256817	TyrArg	-0.249319
222	LeuHis	26	184	-0.216231	MetCys	142	1135	-0.259157	ValCys	-0.249985
223	TrpVal	992	7036	-0.2172	MetGln	2	16	-0.25954	PheArg	-0.250396
224	TrpArg	386	2740	-0.21755	LeuLeu	282	2263	-0.260885	ProThr	-0.25337
225	LeuGln	28	202	-0.22458	ThrAsp	58	467	-0.262339	LysAsp	-0.255805
226	GlnLeu	23	166	-0.224767	AlaPhe	26	210	-0.263696	SerPhe	-0.255823
227	LysAsp	639	4619	-0.225433	ValLeu	63	511	-0.26553	PheIle	-0.257394
228	PheAsp	393	2841	-0.225465	GluSer	103	837	-0.266338	TrpVal	-0.260699
229	TyrTyr	7	51	-0.228858	ThrGlu	131	1075	-0.270587	CysSer	-0.263696
230	IlePro	104	761	-0.230738	HisThr	4	33	-0.272904	HisThr	-0.264296
231	AsnThr	17	125	-0.232847	CysArg	118	980	-0.275794	ThrAsp	-0.268796
232	SerAsp	126	943	-0.240527	PheVal	1218	10175	-0.278337	ValLeu	-0.268856
233	AspPro	2	15	-0.241448	IleHis	147	1230	-0.279038	PheVal	-0.270454
234	ValLys	262	1976	-0.243872	SerTrp	115	975	-0.284757	SerMet	-0.270981
235	PheArg	556	4219	-0.246521	LysAsp	498	4236	-0.286176	TrpArg	-0.270986
236	LysArg	827	6289	-0.247462	GlyPhe	278	2383	-0.289529	GlyPhe	-0.276214
237	GlnPhe	27	207	-0.250993	MetIle	15	129	-0.290948	AlaTrp	-0.27738
238	GluIle	16	124	-0.255688	GlyTyr	134	1158	-0.293054	CysLys	-0.279947
239	HisThr	4	31	-0.255688	LysGln	34	295	-0.294793	LysThr	-0.279996
240	MetPro	4	31	-0.255688	LysTrp	514	4464	-0.295211	GlnPhe	-0.285812
241	ProPhe	13	101	-0.256764	TrpAsp	207	1811	-0.298398	PheGlu	-0.2864
242	AspTrp	71	553	-0.257853	ValCys	280	2460	-0.300227	ValIle	-0.287556
243	TyrTrp	74	578	-0.259082	LeuArg	859	7559	-0.300921	LeuArg	-0.288197
244	HisTyr	7	55	-0.261651	TrpVal	756	6703	-0.304197	TyrIle	-0.289801
245	PheVal	1379	10858	-0.262572	GlyTrp	1147	10179	-0.304591	LeuLeu	-0.291881
246	GlyPhe	316	2490	-0.262899	TyrArg	84	750	-0.307232	CysArg	-0.292761
247	PheGlu	1006	7949	-0.264101	LeuMet	34	304	-0.307844	GlyTrp	-0.294562
248	HisAsp	37	295	-0.268007	PheGlu	801	7176	-0.3087	SerTrp	-0.294974
249	HisGln	2	16	-0.269476	ThrGln	2	18	-0.310692	ValHis	-0.296034
250	TyrGln	1	8	-0.269476	TyrPro	1	9	-0.310692	AsnCys	-0.296391
251	ValLeu	60	483	-0.272182	AsnArg	149	1359	-0.316483	ProMet	-0.297704
252	AsnCys	186	1504	-0.274121	CysSer	47	430	-0.31782	GlnLeu	-0.298803
253	TrpIle	20	162	-0.274871	LeuVal	1836	16813	-0.318222	GlnMet	-0.300487
254	ThrAsp	56	454	-0.275254	AsnCys	156	1430	-0.318661	TyrGln	-0.301825
255	LeuArg	1016	8241	-0.275472	LysVal	1522	13997	-0.32007	IleHis	-0.302214
256	LeuPhe	166	1347	-0.275646	GlnPhe	24	221	-0.320631	IleCys	-0.304431
257	IleGln	83	677	-0.277897	ValArg	295	2721	-0.321356	ProGlu	-0.312577
258	PheLeu	86	703	-0.278843	CysGlu	204	1884	-0.3219	ProAsp	-0.313853
259	IleCys	3604	29572	-0.280482	TrpGlu	450	4168	-0.323165	LeuVal	-0.315762
260	LeuAsp	522	4293	-0.281477	LysMet	32	297	-0.324056	ValArg	-0.32144
261	ThrTrp	51	420	-0.282065	TrpArg	256	2378	-0.324422	HisAsp	-0.32147
262	LysLys	542	4472	-0.282889	AlaGln	3	28	-0.326487	AsnArg	-0.321936
263	GlyTrp	1187	9831	-0.284533	IleCys	2943	27588	-0.32838	TrpGlu	-0.322378
264	ValGln	14	116	-0.284716	CysMet	8	75	-0.328421	LysTrp	-0.323373
265	AsnIle	10	83	-0.285464	HisVal	110	1033	-0.329157	LeuAsp	-0.323506
266	ProAsp	25	209	-0.288593	PhePhe	108	1023	-0.332902	TyrTrp	-0.323767
267	IleThr	440	3708	-0.292073	TyrGln	2	19	-0.334173	ThrTrp	-0.323862
268	LysIle	29	245	-0.293154	MetArg	98	937	-0.336963	GlyTyr	-0.32465
269	GluLys	164	1401	-0.297981	SerMet	7	67	-0.337427	PhePhe	-0.328629
270	LeuThr	80	684	-0.298352	IleMet	309	2963	-0.338223	LysVal	-0.328834
271	MetLys	115	986	-0.299565	ProAsp	23	221	-0.339114	IleMet	-0.330165
272	SerTrp	105	912	-0.305192	AlaTrp	77	741	-0.339777	AspArg	-0.33165
273	MetGlu	220	1912	-0.305451	AspSer	26	252	-0.342877	IleArg	-0.332273
274	GluThr	33	287	-0.305754	IleArg	2600	25292	-0.34446	HisVal	-0.334632
275	LeuTyr	91	793	-0.306618	SerPhe	28	275	-0.348624	SerTyr	-0.33489
276	LysHis	16	140	-0.308394	AspPhe	9	90	-0.35645	AsnGln	-0.335065
277	MetTyr	16	140	-0.308394	MetHis	5	50	-0.35645	CysIle	-0.335706
278	CysArg	130	1141	-0.309729	ProGln	3	30	-0.35645	PheLeu	-0.337178
279	CysLys	80	706	-0.312101	AlaTyr	12	121	-0.360054	MetIle	-0.338571
280	LeuVal	1966	17398	-0.313302	GluCys	161	1628	-0.361278	ThrTyr	-0.339685
281	LysThr	70	620	-0.31368	CysAsp	54	547	-0.362043	LysMet	-0.339724
282	HisIle	14	124	-0.31368	LeuAsp	421	4299	-0.365535	LeuPhe	-0.339772
283	MetAsp	86	769	-0.317814	ThrTrp	42	429	-0.365658	MetGlu	-0.340727
284	IleArg	3029	27227	-0.320087	LysGlu	913	9401	-0.369153	IleThr	-0.341159
285	GlnGlu	87	783	-0.320629	TrpTyr	26	268	-0.369611	GluLys	-0.342271
286	ValArg	323	2913	-0.321524	GlnLeu	13	135	-0.37284	GluPro	-0.347982
287	TrpGlu	551	4970	-0.321591	MetPhe	15	156	-0.373483	GluCys	-0.348411
288	IleMet	326	2944	-0.322106	LysPhe	112	1168	-0.374675	HisLys	-0.349149
289	LeuLeu	257	2325	-0.322876	HisAsp	23	240	-0.374933	IleGln	-0.350647
290	PhePhe	116	1053	-0.324357	MetGlu	152	1590	-0.376003	LeuTyr	-0.351202
291	TrpLeu	63	573	-0.3252	ValMet	8	84	-0.377639	MetLys	-0.357647
292	IleHis	131	1192	-0.325391	ValHis	7	74	-0.380583	LysPhe	-0.358593
293	HisLeu	22	201	-0.32716	HisMet	13	138	-0.382386	CysGlu	-0.359587
294	AsnArg	170	1554	-0.327388	ValVal	647	6900	-0.384395	LysGlu	-0.359792
295	PheTrp	348	3209	-0.331177	CysLeu	14	150	-0.386413	TrpTyr	-0.360936
296	TrpPhe	65	600	-0.331624	GluLys	117	1254	-0.386561	LysIle	-0.361356
297	GluCys	194	1807	-0.335543	TyrTrp	51	549	-0.388452	TyrPhe	-0.361418
298	ValAsp	201	1875	-0.336192	GluArg	192	2072	-0.389538	TrpLeu	-0.36558
299	HisGlu	119	1112	-0.336944	PheTyr	35	378	-0.389874	ValVal	-0.36635
300	AspGlu	114	1066	-0.337239	IleThr	325	3513	-0.390245	CysAsp	-0.366776
301	LysVal	1595	14927	-0.337598	PheLeu	68	744	-0.395514	HisGlu	-0.367836
302	GluPhe	39	366	-0.338803	LeuTyr	77	843	-0.395787	AsnIle	-0.368168
303	HisVal	109	1026	-0.340107	GluGlu	286	3147	-0.39798	AspPhe	-0.37053
304	LysPhe	129	1221	-0.342512	HisGlu	89	981	-0.398729	ValAsp	-0.371261
305	AsnLeu	17	161	-0.342763	AsnAsp	98	1083	-0.399852	PheTrp	-0.371311
306	ValTrp	226	2159	-0.34653	GlnThr	11	122	-0.401417	TrpPhe	-0.371966
307	AsnGlu	311	2972	-0.346675	AsnLeu	13	145	-0.403874	AsnLeu	-0.373319
308	ValPhe	74	709	-0.347801	LeuPhe	123	1372	-0.403899	GluThr	-0.373357
309	ValVal	770	7386	-0.348305	AsnLys	70	783	-0.405113	LysGln	-0.373388
310	MetLeu	20	192	-0.348658	LeuGlu	841	9412	-0.405336	ValThr	-0.373769
311	LysGlu	1084	10449	-0.350432	TrpLeu	53	594	-0.40596	LeuThr	-0.375698
312	LysTrp	467	4513	-0.351535	ValAsp	152	1705	-0.406331	CysThr	-0.376978
313	TrpTyr	25	242	-0.352262	IleLeu	478	5406	-0.409898	GluArg	-0.380611
314	IleAsp	2134	20750	-0.35421	AsnVal	328	3710	-0.40995	IleLeu	-0.382083
315	IleLeu	556	5407	-0.354268	PheTrp	300	3405	-0.411446	MetArg	-0.383824
316	LysMet	32	312	-0.355391	ValTyr	17	193	-0.411558	AsnTyr	-0.385462
317	PheIle	29	283	-0.355775	TrpPhe	51	580	-0.412308	PheTyr	-0.385662
318	IleIle	185	1807	-0.356173	GlnArg	32	366	-0.414781	LeuGlu	-0.386474
319	GlyTyr	117	1143	-0.356247	MetLys	80	917	-0.415729	ValTyr	-0.386546
320	MetTrp	82	805	-0.358368	IleIle	153	1768	-0.419241	IleIle	-0.387707
321	ValTyr	18	178	-0.361534	IleAsp	1726	20105	-0.422713	IleAsp	-0.388462
322	AspLeu	11	109	-0.36242	IleGln	57	665	-0.423397	GlnGlu	-0.388597
323	CysVal	278	2757	-0.362778	LysIle	24	284	-0.429557	ValTrp	-0.391572
324	ValGlu	481	4789	-0.364486	ValGlu	379	4497	-0.430733	AsnGlu	-0.391945
325	GlnVal	115	1150	-0.366386	IleVal	5400	64114	-0.431009	AsnThr	-0.393289
326	GluVal	478	4792	-0.367475	CysVal	208	2477	-0.432312	MetAsp	-0.393517
327	LeuGlu	1061	10640	-0.367613	ValTrp	184	2213	-0.436613	CysVal	-0.397545
328	TrpTrp	202	2029	-0.368317	GluVal	386	4646	-0.436942	ValGlu	-0.39761
329	IleVal	6804	68523	-0.369458	IleTrp	2634	31708	-0.437003	LeuGln	-0.398658
330	IlePhe	549	5531	-0.369618	AsnGlu	228	2746	-0.437215	IleVal	-0.400234
331	IleTyr	410	4132	-0.369763	ValIle	18	217	-0.437637	AspTrp	-0.401147
332	CysAsp	59	597	-0.371509	GluThr	27	328	-0.44096	AsnVal	-0.401534
333	GluArg	220	2227	-0.371684	AspCys	50	609	-0.442097	GluVal	-0.402208
334	AspVal	153	1552	-0.372587	IleGlu	3374	41353	-0.444812	TrpIle	-0.40259
335	AspTyr	7	72	-0.378621	GlnVal	89	1097	-0.447266	GlnVal	-0.406826
336	AsnHis	3	31	-0.380627	AsnIle	7	87	-0.450871	AspGlu	-0.406871
337	PheTyr	34	352	-0.38145	LeuThr	55	687	-0.453044	IleTrp	-0.409597
338	IleTrp	3076	31900	-0.382191	TrpTrp	160	2000	-0.45336	TrpTrp	-0.410838
339	AspPhe	7	73	-0.384611	HisArg	28	351	-0.454599	ValPhe	-0.413991
340	IleGlu	4370	45652	-0.385365	PheMet	19	239	-0.456094	IleGlu	-0.415088
341	MetIle	15	157	-0.386195	GlnGlu	54	680	-0.456565	IleTyr	-0.416813
342	AsnVal	367	3903	-0.393119	SerTyr	14	177	-0.458295	GluGlu	-0.417038
343	PheMet	20	214	-0.39577	LysLeu	78	996	-0.462615	GlnIle	-0.417539
344	CysGlu	194	2083	-0.397274	IleTyr	335	4290	-0.463862	AspVal	-0.420119
345	AsnPhe	31	334	-0.398771	AspVal	110	1421	-0.467651	AsnAsp	-0.420591
346	TrpMet	15	162	-0.39981	MetAsp	57	739	-0.469219	PheMet	-0.425932
347	AspAsp	44	480	-0.404175	CysPhe	25	325	-0.470393	LeuMet	-0.434183
348	GluLeu	27	295	-0.404845	MetVal	198	2578	-0.471067	GluPhe	-0.434947
349	AspArg	61	669	-0.406483	AspGlu	76	1002	-0.476504	ValMet	-0.43718
350	GlnMet	9	99	-0.407779	CysTrp	59	781	-0.478249	MetTrp	-0.440575
351	MetVal	244	2703	-0.410843	ValPhe	54	718	-0.48018	MetVal	-0.440955
352	ProGlu	44	493	-0.415781	ThrTyr	12	160	-0.481389	HisArg	-0.441431
353	GlnIle	4	45	-0.417539	GluTrp	97	1332	-0.494182	IlePhe	-0.442634
354	LysLeu	82	944	-0.427544	AsnTrp	73	1014	-0.499165	HisLeu	-0.443865
355	HisArg	32	369	-0.428263	TyrLeu	10	141	-0.505669	HisMet	-0.444325
356	MetArg	94	1090	-0.430685	HisLys	17	242	-0.509816	LysLeu	-0.445079
357	GluTrp	116	1361	-0.435786	IlePhe	381	5497	-0.515651	ProPhe	-0.448258
358	GluGlu	309	3628	-0.436095	AspAsp	27	390	-0.516151	GluIle	-0.448687
359	HisPhe	21	248	-0.438619	MetTrp	60	880	-0.522781	MetLeu	-0.448884
360	CysTrp	61	724	-0.440795	TrpIle	13	194	-0.530308	AsnLys	-0.449137
361	AsnAsp	103	1224	-0.44133	GluPhe	20	299	-0.531091	CysTrp	-0.459522
362	AsnTrp	88	1059	-0.4468	AspMet	3	45	-0.532541	AspAsp	-0.460163
363	LysGln	28	341	-0.451983	AspLys	21	323	-0.543433	AspSer	-0.462934
364	CysPhe	21	262	-0.462468	AspTrp	36	555	-0.54444	ProGln	-0.463478
365	AsnMet	6	79	-0.485862	AsnGln	2	31	-0.546781	GluTrp	-0.464984
366	ProTyr	4	53	-0.488602	MetLeu	12	187	-0.54911	CysPhe	-0.466431
367	AspCys	57	761	-0.491896	GluPro	6	94	-0.551426	AspCys	-0.466997
368	AsnLys	59	790	-0.493161	AsnThr	8	126	-0.55373	AsnTrp	-0.472982
369	ValMet	8	108	-0.49672	GlnLys	53	841	-0.55697	GlnThr	-0.475537
370	TyrPhe	14	190	-0.499012	HisLeu	14	224	-0.56057	CysLeu	-0.47846
371	HisMet	10	138	-0.506265	CysThr	6	96	-0.56057	AsnHis	-0.483763
372	ValThr	17	236	-0.508849	HisHis	1	16	-0.56057	TrpMet	-0.48507
373	ProThr	5	72	-0.524749	TrpMet	11	180	-0.57033	MetGln	-0.503069
374	TyrLeu	11	159	-0.526391	LeuGln	11	181	-0.572736	GlnArg	-0.503515
375	TyrIle	4	59	-0.535178	AsnHis	2	34	-0.586899	AlaGln	-0.507546
376	GlnLys	59	878	-0.539029	ProMet	2	36	-0.611722	HisGln	-0.511933
377	GlnThr	8	122	-0.549656	HisPhe	12	224	-0.627517	TyrLeu	-0.51603
378	LeuMet	22	344	-0.560522	ProPhe	5	96	-0.639751	HisPhe	-0.533068
379	CysLeu	10	160	-0.570506	GluIle	7	135	-0.641685	GluLeu	-0.538032
380	ProGln	2	32	-0.570506	MetMet	5	100	-0.65748	MetHis	-0.542282
381	AspSer	15	247	-0.582992	GluLeu	14	289	-0.67122	GlnLys	-0.547999
382	GluMet	3	50	-0.588235	ThrMet	1	21	-0.678669	AspTyr	-0.548399
383	GlnArg	28	471	-0.592249	ProTyr	4	87	-0.693909	CysMet	-0.560388
384	AspLys	21	362	-0.602876	AspTyr	3	69	-0.718178	HisHis	-0.56057
385	AspIle	3	56	-0.637453	GluMet	3	71	-0.730587	AsnPhe	-0.56632
386	CysIle	2	39	-0.656421	AsnPhe	13	310	-0.733868	AspLys	-0.573154
387	AlaGln	1	21	-0.688606	HisGln	1	25	-0.75439	MetPhe	-0.584272
388	MetHis	2	46	-0.728114	AsnTyr	5	128	-0.76469	AspLeu	-0.590634
389	MetGln	1	24	-0.746598	AspLeu	5	145	-0.818848	ProTyr	-0.591256
390	CysMet	3	80	-0.792355	AspIle	1	43	-0.989918	CysTyr	-0.628177
391	MetPhe	6	161	-0.795061	GluGln	1	59	-1.1273	GluMet	-0.659411
392	ThrMet	1	27	-0.79775	CysTyr	1	61	-1.14178	GluGln	-0.666269
393	MetMet	3	85	-0.818684	AsnPro	0	11		MetMet	-0.738082
394	CysHis	1	29	-0.828784	HisPro	0	10		ThrMet	-0.73821
395	HisPro	0	3		ProPro	0	4		AspIle	-0.813686
396	HisHis	0	7		GlnGln	0	10		CysHis	-0.828784
397	GlnGln	0	13		CysHis	0	12		HisPro
398	GlnPro	0	4		AspGln	0	8		GlnGln
399	AspGln	0	8		ProHis	0	6		AspGln
400	ProHis	0	0		GlnIle	0	27		ProHis

## Sheet: Epi LIB 2-30C
Rank	Mut 105	Mut 132	Double mutant	Mut 105 fitness	Mut 132 fitness	Double mutant fitness	Mut 105 error	Mut 132 error	Double mutant error	Epistasis	Significance	Positive sign epistasis	Negative sign epistasis	Reciprocal positive	Reciprocal negative	Cutoffs for statistically non-neutral Fi
1	Gly	Asn	GlyAsn	1.01393	0.38657	2.13097	0.0603002	0.00105409	0.0142632	0.730477	X					0.149726
2	Tyr	Ala	TyrAla	0.811433	0.24712	1.76198	0.0485342	0.0349534	0.0225132	0.703429	X					-0.149726
3	Arg	Asn	ArgAsn	1.58064	0.38657	1.69684	0.0327155	0.00105409	0.0513701	-0.27037	X
4	Trp	Ala	TrpAla	0.533879	0.24712	1.60041	0.0643921	0.0349534	0.0222599	0.819414	X
5	Tyr	Asn	TyrAsn	0.811433	0.38657	1.59893	0.0485342	0.00105409	0.120223	0.400931	X
6	Arg	Gly	ArgGly	1.58064	0	1.58064	0.0327155	0	0.0327155	0
7	Arg	Ala	ArgAla	1.58064	0.24712	1.42466	0.0327155	0.0349534	0.0700776	-0.403097	X
8	Phe	Ala	PheAla	0.591929	0.24712	1.37963	0.0641383	0.0349534	0.0477316	0.540579	X
9	Ala	Asn	AlaAsn	1.07951	0.38657	1.29348	0.0617758	0.00105409	0.0482755	-0.172604	X
10	Ala	Ala	AlaAla	1.07951	0.24712	1.28052	0.0617758	0.0349534	0.0531748	-0.0461107
11	Ser	Ala	SerAla	0.9881	0.24712	1.21078	0.0627416	0.0349534	0.0535917	-0.024444
12	Trp	Asn	TrpAsn	0.533879	0.38657	1.2107	0.0643921	0.00105409	0.0755049	0.290251	X
13	Ser	Asn	SerAsn	0.9881	0.38657	1.17261	0.0627416	0.00105409	0.0832765	-0.202057	X
14	Pro	Asn	ProAsn	0.491043	0.38657	1.13886	0.070668	0.00105409	0.0061234	0.261246	X
15	Thr	Asn	ThrAsn	0.938018	0.38657	1.10609	0.0503083	0.00105409	0.0737732	-0.218493	X
16	His	Ala	HisAla	0.178444	0.24712	1.10243	0.0326082	0.0349534	0.083711	0.676864	X
17	Gly	Ala	GlyAla	1.01393	0.24712	1.09712	0.0603002	0.0349534	0.077736	-0.163928
18	Ala	Gly	AlaGly	1.07951	0	1.07951	0.0617758	0	0.0617758	0
19	Gly	Gly	GlyGly	1.01393	0	1.01393	0.0603002	0	0.0603002	0
20	Gly	Ser	GlySer	1.01393	-0.121787	1.00936	0.0603002	0.0229847	0.0698426	0.117221
21	Ser	Gly	SerGly	0.9881	0	0.9881	0.0627416	0	0.0627416	0
22	Thr	Gly	ThrGly	0.938018	0	0.938018	0.0503083	0	0.0503083	0
23	Phe	Asn	PheAsn	0.591929	0.38657	0.926151	0.0641383	0.00105409	0.0884786	-0.0523478
24	Tyr	Gly	TyrGly	0.811433	0	0.811433	0.0485342	0	0.0485342	0
25	Ala	Ile	AlaIle	1.07951	-0.387707	0.788609	0.0617758	0.0315339	0.0847458	0.0968063		X
26	Gly	Ile	GlyIle	1.01393	-0.387707	0.781154	0.0603002	0.0315339	0.0123207	0.154934	X	X
27	Lys	Asn	LysAsn	0.670382	0.38657	0.768872	0.0705417	0.00105409	0.0526491	-0.288081	X
28	Thr	Ala	ThrAla	0.938018	0.24712	0.735593	0.0503083	0.0349534	0.0349306	-0.449545	X
29	Glu	His	GluHis	-0.0937526	-0.302214	0.706049	0.0214899	0.0231769	0.036085	1.10202	X	X
30	Arg	Ser	ArgSer	1.58064	-0.121787	0.702417	0.0327155	0.0229847	0.0609686	-0.756433	X
31	Gln	Trp	GlnTrp	-0.038715	-0.409597	0.686086	0.00669917	0.0274061	0.0328355	1.1344	X	X
32	Lys	Gly	LysGly	0.670382	0	0.670382	0.0705417	0	0.0705417	0
33	Tyr	His	TyrHis	0.811433	-0.302214	0.669656	0.0485342	0.0231769	0.246896	0.160437		X
34	Pro	Trp	ProTrp	0.491043	-0.409597	0.637257	0.070668	0.0274061	0.0271695	0.55581	X	X
35	Phe	Gly	PheGly	0.591929	0	0.591929	0.0641383	0	0.0641383	0
36	Glu	Tyr	GluTyr	-0.0937526	-0.416813	0.591626	0.0214899	0.0470498	0.0669493	1.10219	X	X
37	Met	Asn	MetAsn	0.314935	0.38657	0.568066	0.0458677	0.00105409	0.0275382	-0.133439	X
38	Gln	His	GlnHis	-0.038715	-0.302214	0.564676	0.00669917	0.0231769	0.00719251	0.905605	X	X
39	Pro	Ala	ProAla	0.491043	0.24712	0.550764	0.070668	0.0349534	0.0312507	-0.187399	X
40	Leu	Asn	LeuAsn	0.316707	0.38657	0.544756	0.0447268	0.00105409	0.00993044	-0.15852	X
41	Val	Asn	ValAsn	0.180709	0.38657	0.533961	0.028116	0.00105409	0.00364432	-0.0333176	X
42	Trp	Gly	TrpGly	0.533879	0	0.533879	0.0643921	0	0.0643921	0
43	Val	Pro	ValPro	0.180709	-0.126217	0.521712	0.028116	0.104521	0.0462399	0.46722	X
44	Ser	Thr	SerThr	0.9881	-0.341159	0.493931	0.0627416	0.0490856	0.036531	-0.15301	X	X
45	Pro	Gly	ProGly	0.491043	0	0.491043	0.070668	0	0.070668	0
46	Val	Ala	ValAla	0.180709	0.24712	0.482992	0.028116	0.0349534	0.0448788	0.0551638
47	Glu	Asp	GluAsp	-0.0937526	-0.388462	0.479464	0.0214899	0.0342515	0.0322038	0.961678	X	X
48	Arg	Gln	ArgGln	1.58064	-0.350647	0.43958	0.0327155	0.0727498	0.0195427	-0.790409	X	X
49	Arg	Pro	ArgPro	1.58064	-0.126217	0.437292	0.0327155	0.104521	0.0856847	-1.01713	X
50	Lys	Ala	LysAla	0.670382	0.24712	0.418141	0.0705417	0.0349534	0.079578	-0.499362	X
51	Gln	Tyr	GlnTyr	-0.038715	-0.416813	0.393514	0.00669917	0.0470498	0.0292162	0.849042	X	X
52	His	Asn	HisAsn	0.178444	0.38657	0.393235	0.0326082	0.00105409	0.00629556	-0.171779	X
53	Ile	Asn	IleAsn	0	0.38657	0.38657	0	0.00105409	0.00105409	0
54	Arg	Trp	ArgTrp	1.58064	-0.409597	0.382838	0.0327155	0.0274061	0.0329991	-0.788201	X	X
55	Phe	His	PheHis	0.591929	-0.302214	0.38033	0.0641383	0.0231769	0.136688	0.090616		X
56	Gln	Asp	GlnAsp	-0.038715	-0.388462	0.359682	0.00669917	0.0342515	0.0275707	0.786858	X	X
57	Met	Ala	MetAla	0.314935	0.24712	0.349575	0.0458677	0.0349534	0.0414655	-0.212479	X
58	Cys	Asn	CysAsn	0.18949	0.38657	0.341548	0.0530695	0.00105409	0.082697	-0.234512	X
59	Ala	Ser	AlaSer	1.07951	-0.121787	0.333484	0.0617758	0.0229847	0.0686219	-0.624239	X
60	Pro	Pro	ProPro	0.491043	-0.126217	0.332584	0.070668	0.104521	0	-0.0322426
61	Ala	Met	AlaMet	1.07951	-0.330165	0.325014	0.0617758	0.00805822	0.0522687	-0.424331	X	X
62	Gln	Asn	GlnAsn	-0.038715	0.38657	0.317633	0.00669917	0.00105409	0.0586592	-0.0302219
63	Leu	Gly	LeuGly	0.316707	0	0.316707	0.0447268	0	0.0447268	0
64	Met	Gly	MetGly	0.314935	0	0.314935	0.0458677	0	0.0458677	0
65	Asn	Asn	AsnAsn	-0.0432212	0.38657	0.298652	0.00232001	0.00105409	0.00760326	-0.0446976	X
66	Asn	Pro	AsnPro	-0.0432212	-0.126217	0.297822	0.00232001	0.104521	0	0.46726	X
67	Ser	Leu	SerLeu	0.9881	-0.382083	0.289178	0.0627416	0.027815	0.0151377	-0.316839	X	X
68	Thr	Ile	ThrIle	0.938018	-0.387707	0.272087	0.0503083	0.0315339	0.0294621	-0.278224	X	X
69	Thr	Pro	ThrPro	0.938018	-0.126217	0.264488	0.0503083	0.104521	0.00114897	-0.547313	X
70	Cys	Gln	CysGln	0.18949	-0.350647	0.263905	0.0530695	0.0727498	0.113943	0.425062	X	X
71	Glu	Asn	GluAsn	-0.0937526	0.38657	0.252787	0.0214899	0.00105409	0.107292	-0.0400302
72	Ile	Ala	IleAla	0	0.24712	0.24712	0	0.0349534	0.0349534	0
73	Ser	Arg	SerArg	0.9881	-0.332273	0.23281	0.0627416	0.0121864	0.0594808	-0.423017	X	X
74	Tyr	Ser	TyrSer	0.811433	-0.121787	0.227633	0.0485342	0.0229847	0.0416851	-0.462014	X
75	Arg	Cys	ArgCys	1.58064	-0.304431	0.219882	0.0327155	0.0239488	0.00771138	-1.05632	X	X
76	Ser	Ser	SerSer	0.9881	-0.121787	0.212027	0.0627416	0.0229847	0.0423147	-0.654286	X
77	Ala	Pro	AlaPro	1.07951	-0.126217	0.207945	0.0617758	0.104521	0.152667	-0.745347	X
78	Cys	Gly	CysGly	0.18949	0	0.18949	0.0530695	0	0.0530695	0
79	Cys	Ala	CysAla	0.18949	0.24712	0.185008	0.0530695	0.0349534	0.0280311	-0.251602	X
80	Val	Gly	ValGly	0.180709	0	0.180709	0.028116	0	0.028116	0
81	Thr	Ser	ThrSer	0.938018	-0.121787	0.18021	0.0503083	0.0229847	0.117082	-0.636021	X
82	His	Gly	HisGly	0.178444	0	0.178444	0.0326082	0	0.0326082	0
83	Arg	Thr	ArgThr	1.58064	-0.341159	0.167582	0.0327155	0.0490856	0.0196368	-1.07189	X	X
84	Tyr	Pro	TyrPro	0.811433	-0.126217	0.161461	0.0485342	0.104521	0.472153	-0.523755
85	Ser	Ile	SerIle	0.9881	-0.387707	0.158756	0.0627416	0.0315339	0.0040691	-0.441638	X	X
86	Lys	Pro	LysPro	0.670382	-0.126217	0.158305	0.0705417	0.104521	0.215929	-0.38586
87	Arg	Lys	ArgLys	1.58064	-0.229797	0.15685	0.0327155	0.0227557	0.0166341	-1.19399	X	X
88	Ala	Val	AlaVal	1.07951	-0.400234	0.149813	0.0617758	0.0307753	0.0360137	-0.529463	X	X
89	Asn	Ala	AsnAla	-0.0432212	0.24712	0.137702	0.00232001	0.0349534	0.00381371	-0.0661971	X
90	Gly	Cys	GlyCys	1.01393	-0.304431	0.136518	0.0603002	0.0239488	0.0399471	-0.572978	X
91	Arg	Asp	ArgAsp	1.58064	-0.388462	0.12612	0.0327155	0.0342515	0.00135564	-1.06605	X
92	Gln	Ala	GlnAla	-0.038715	0.24712	0.121791	0.00669917	0.0349534	0.0355908	-0.0866142	X
93	Arg	Val	ArgVal	1.58064	-0.400234	0.120718	0.0327155	0.0307753	0.0195953	-1.05968	X
94	Ser	His	SerHis	0.9881	-0.302214	0.120367	0.0627416	0.0231769	0.0460616	-0.565518	X
95	Phe	Pro	PhePro	0.591929	-0.126217	0.113731	0.0641383	0.104521	0.0356649	-0.351981	X
96	Leu	Pro	LeuPro	0.316707	-0.126217	0.100972	0.0447268	0.104521	0.0422657	-0.089518
97	Trp	Ser	TrpSer	0.533879	-0.121787	0.0954893	0.0643921	0.0229847	0.0438455	-0.316603	X
98	Ala	Leu	AlaLeu	1.07951	-0.382083	0.0922478	0.0617758	0.027815	0.0470788	-0.605178	X
99	Arg	Arg	ArgArg	1.58064	-0.332273	0.0872058	0.0327155	0.0121864	0.0243814	-1.16116	X
100	Leu	Ala	LeuAla	0.316707	0.24712	0.08649	0.0447268	0.0349534	0.0165725	-0.477336	X
101	Gly	Leu	GlyLeu	1.01393	-0.382083	0.0860351	0.0603002	0.027815	0.00149492	-0.545809	X
102	Pro	Arg	ProArg	0.491043	-0.332273	0.0852931	0.070668	0.0121864	0.0233197	-0.073477
103	Gly	Pro	GlyPro	1.01393	-0.126217	0.084206	0.0603002	0.104521	0.0364655	-0.803504	X
104	Phe	Ser	PheSer	0.591929	-0.121787	0.0711283	0.0641383	0.0229847	0.0101759	-0.399014	X
105	Pro	Ile	ProIle	0.491043	-0.387707	0.0651305	0.070668	0.0315339	0.0370043	-0.0382061
106	Arg	Glu	ArgGlu	1.58064	-0.415088	0.0618443	0.0327155	0.0297235	0.00297701	-1.1037	X
107	Thr	Leu	ThrLeu	0.938018	-0.382083	0.0565943	0.0503083	0.027815	0.0606167	-0.499341	X
108	Arg	Ile	ArgIle	1.58064	-0.387707	0.0533127	0.0327155	0.0315339	0.0183094	-1.13962	X
109	Gly	His	GlyHis	1.01393	-0.302214	0.0499962	0.0603002	0.0231769	0.0301809	-0.661716	X
110	Lys	Ser	LysSer	0.670382	-0.121787	0.0476456	0.0705417	0.0229847	0.0543398	-0.50095	X
111	Ser	Pro	SerPro	0.9881	-0.126217	0.0458156	0.0627416	0.104521	0.123406	-0.816068	X
112	Gly	Arg	GlyArg	1.01393	-0.332273	0.0454123	0.0603002	0.0121864	0.0224144	-0.636241	X
113	Cys	Pro	CysPro	0.18949	-0.126217	0.0444191	0.0530695	0.104521	0.133263	-0.0188539
114	Gly	Val	GlyVal	1.01393	-0.400234	0.0425119	0.0603002	0.0307753	0.0232305	-0.571181	X
115	Glu	Ala	GluAla	-0.0937526	0.24712	0.038034	0.0214899	0.0349534	0.0439421	-0.115333	X
116	His	Trp	HisTrp	0.178444	-0.409597	0.0356158	0.0326082	0.0274061	0.00829002	0.266769	X
117	Pro	Val	ProVal	0.491043	-0.400234	0.0355102	0.070668	0.0307753	0.0439522	-0.0552994
118	Arg	His	ArgHis	1.58064	-0.302214	0.0342197	0.0327155	0.0231769	0.0867345	-1.2442	X
119	Tyr	Cys	TyrCys	0.811433	-0.304431	0.0277566	0.0485342	0.0239488	0.0211692	-0.479245	X
120	Trp	His	TrpHis	0.533879	-0.302214	0.0266772	0.0643921	0.0231769	0.148352	-0.204987
121	Ala	Thr	AlaThr	1.07951	-0.341159	0.0258279	0.0617758	0.0490856	0.141946	-0.712522	X
122	Trp	Thr	TrpThr	0.533879	-0.341159	0.0207574	0.0643921	0.0490856	0.0134336	-0.171962	X
123	Gln	Pro	GlnPro	-0.038715	-0.126217	0.0207451	0.00669917	0.104521	0.0207451	0.185677	X
124	Met	Ser	MetSer	0.314935	-0.121787	0.0177889	0.0458677	0.0229847	0.0146139	-0.175359	X
125	Ala	Arg	AlaArg	1.07951	-0.332273	0.0170614	0.0617758	0.0121864	0.0344842	-0.730175	X
126	Arg	Phe	ArgPhe	1.58064	-0.442634	0.00420843	0.0327155	0.0730165	0.00799817	-1.13379	X
127	Ile	Gly	IleGly	0	0	0	0	0	0	0
128	Thr	Arg	ThrArg	0.938018	-0.332273	-0.00138307	0.0503083	0.0121864	0.00526536	-0.607128	X
129	Asp	His	AspHis	-0.16391	-0.302214	-0.0036334	0.0214879	0.0231769	0.103116	0.462491	X
130	Met	Pro	MetPro	0.314935	-0.126217	-0.00503889	0.0458677	0.104521	0.250649	-0.193757
131	Gln	Cys	GlnCys	-0.038715	-0.304431	-0.0131612	0.00669917	0.0239488	0.0208493	0.329985	X
132	Arg	Tyr	ArgTyr	1.58064	-0.416813	-0.0283293	0.0327155	0.0470498	0.0130267	-1.19215	X
133	Arg	Leu	ArgLeu	1.58064	-0.382083	-0.0285223	0.0327155	0.027815	0.0501394	-1.22708	X
134	Tyr	Asp	TyrAsp	0.811433	-0.388462	-0.0311378	0.0485342	0.0342515	0.0214755	-0.454109	X
135	Phe	Thr	PheThr	0.591929	-0.341159	-0.0335038	0.0641383	0.0490856	0.0669662	-0.284273	X
136	Asp	Thr	AspThr	-0.16391	-0.341159	-0.0344166	0.0214879	0.0490856	0.161454	0.470652	X
137	Asp	Pro	AspPro	-0.16391	-0.126217	-0.0375093	0.0214879	0.104521	0.203938	0.252617
138	Gln	Gly	GlnGly	-0.038715	0	-0.038715	0.00669917	0	0.00669917	0
139	Ser	Cys	SerCys	0.9881	-0.304431	-0.041215	0.0627416	0.0239488	0.0494472	-0.724884	X
140	Asn	Gly	AsnGly	-0.0432212	0	-0.0432212	0.00232001	0	0.00232001	0
141	Thr	Lys	ThrLys	0.938018	-0.229797	-0.0444885	0.0503083	0.0227557	0.049513	-0.75271	X
142	Ser	Val	SerVal	0.9881	-0.400234	-0.0453253	0.0627416	0.0307753	0.0429186	-0.633192	X
143	Ala	Cys	AlaCys	1.07951	-0.304431	-0.0474835	0.0617758	0.0239488	0.0268805	-0.822562	X
144	Leu	Ser	LeuSer	0.316707	-0.121787	-0.0528655	0.0447268	0.0229847	0.00578322	-0.247785	X
145	Asp	Asn	AspAsn	-0.16391	0.38657	-0.0533257	0.0214879	0.00105409	0.0434867	-0.275986	X
146	Pro	Cys	ProCys	0.491043	-0.304431	-0.0554137	0.070668	0.0239488	0.0646235	-0.242026	X
147	Pro	Lys	ProLys	0.491043	-0.229797	-0.0584378	0.070668	0.0227557	0.0304058	-0.319684	X
148	Pro	Ser	ProSer	0.491043	-0.121787	-0.0607818	0.070668	0.0229847	0.0875488	-0.430038	X
149	Gly	Lys	GlyLys	1.01393	-0.229797	-0.0625412	0.0603002	0.0227557	0.00168376	-0.846671	X
150	Ala	His	AlaHis	1.07951	-0.302214	-0.0629393	0.0617758	0.0231769	0.0136698	-0.840234	X
151	Asp	Ala	AspAla	-0.16391	0.24712	-0.0744967	0.0214879	0.0349534	0.00827268	-0.157707	X
152	Thr	Thr	ThrThr	0.938018	-0.341159	-0.0757702	0.0503083	0.0490856	0.0137198	-0.672629	X
153	Trp	Gln	TrpGln	0.533879	-0.350647	-0.0833945	0.0643921	0.0727498	0.0723958	-0.266626	X
154	Thr	His	ThrHis	0.938018	-0.302214	-0.0837526	0.0503083	0.0231769	0.0460616	-0.719556	X
155	Pro	Leu	ProLeu	0.491043	-0.382083	-0.0876732	0.070668	0.027815	0.0204351	-0.196634	X
156	Glu	Gly	GluGly	-0.0937526	0	-0.0937526	0.0214899	0	0.0214899	0
157	Trp	Cys	TrpCys	0.533879	-0.304431	-0.0955072	0.0643921	0.0239488	0.0298527	-0.324955	X
158	Thr	Gln	ThrGln	0.938018	-0.350647	-0.0999787	0.0503083	0.0727498	0.210714	-0.68735	X
159	Gly	Thr	GlyThr	1.01393	-0.341159	-0.101663	0.0603002	0.0490856	0.0293578	-0.77443	X
160	Ala	Lys	AlaLys	1.07951	-0.229797	-0.102595	0.0617758	0.0227557	0.0128225	-0.952308	X
161	Leu	Trp	LeuTrp	0.316707	-0.409597	-0.10998	0.0447268	0.0274061	0.00695155	-0.0170897
162	Trp	Pro	TrpPro	0.533879	-0.126217	-0.110573	0.0643921	0.104521	0.045217	-0.518235	X
163	Thr	Cys	ThrCys	0.938018	-0.304431	-0.111088	0.0503083	0.0239488	0.00795349	-0.744675	X
164	Phe	Gln	PheGln	0.591929	-0.350647	-0.111988	0.0641383	0.0727498	0.0895599	-0.35327	X
165	Phe	Cys	PheCys	0.591929	-0.304431	-0.114912	0.0641383	0.0239488	0.00245531	-0.402409	X
166	Met	Thr	MetThr	0.314935	-0.341159	-0.119634	0.0458677	0.0490856	0.0596661	-0.0934094
167	Ser	Lys	SerLys	0.9881	-0.229797	-0.119972	0.0627416	0.0227557	0.0349544	-0.878275	X
168	Ile	Ser	IleSer	0	-0.121787	-0.121787	0	0.0229847	0.0229847	0
169	Ile	Pro	IlePro	0	-0.126217	-0.126217	0	0.104521	0.104521	0
170	Thr	Val	ThrVal	0.938018	-0.400234	-0.128133	0.0503083	0.0307753	0.0221219	-0.665917	X
171	Leu	Ile	LeuIle	0.316707	-0.387707	-0.130113	0.0447268	0.0315339	0.00652844	-0.0591126
172	Ser	Gln	SerGln	0.9881	-0.350647	-0.131374	0.0627416	0.0727498	0.0379891	-0.768827	X
173	Lys	His	LysHis	0.670382	-0.302214	-0.131505	0.0705417	0.0231769	0.17689	-0.499673	X
174	Tyr	Lys	TyrLys	0.811433	-0.229797	-0.131936	0.0485342	0.0227557	0.0272984	-0.713573	X
175	Gly	Gln	GlyGln	1.01393	-0.350647	-0.132157	0.0603002	0.0727498	0.0541716	-0.795437	X
176	Ala	Asp	AlaAsp	1.07951	-0.388462	-0.137012	0.0617758	0.0342515	0.0326628	-0.82806	X
177	Val	Ser	ValSer	0.180709	-0.121787	-0.139215	0.028116	0.0229847	0.0531371	-0.198136	X
178	Arg	Met	ArgMet	1.58064	-0.330165	-0.14009	0.0327155	0.00805822	0.0777922	-1.39056	X
179	Tyr	Thr	TyrThr	0.811433	-0.341159	-0.148434	0.0485342	0.0490856	0.0830774	-0.618708	X
180	Gly	Asp	GlyAsp	1.01393	-0.388462	-0.150342	0.0603002	0.0342515	0.02437	-0.775807	X		X
181	Tyr	Met	TyrMet	0.811433	-0.330165	-0.15131	0.0485342	0.00805822	0.0167088	-0.632578	X		X
182	His	Cys	HisCys	0.178444	-0.304431	-0.154153	0.0326082	0.0239488	0.0503112	-0.0281659			X
183	Leu	Cys	LeuCys	0.316707	-0.304431	-0.16087	0.0447268	0.0239488	0.0208034	-0.173146	X		X
184	Asp	Gly	AspGly	-0.16391	0	-0.16391	0.0214879	0	0.0214879	0
185	His	Ser	HisSer	0.178444	-0.121787	-0.16458	0.0326082	0.0229847	0.0235918	-0.221237	X		X
186	Phe	Lys	PheLys	0.591929	-0.229797	-0.173515	0.0641383	0.0227557	0.00740526	-0.535647	X		X
187	Trp	Lys	TrpLys	0.533879	-0.229797	-0.180181	0.0643921	0.0227557	0.0615586	-0.484263	X		X
188	Asn	Ser	AsnSer	-0.0432212	-0.121787	-0.180341	0.00232001	0.0229847	0.0125028	-0.0153335
189	Thr	Phe	ThrPhe	0.938018	-0.442634	-0.189321	0.0503083	0.0730165	0.0479422	-0.684705	X		X
190	Gly	Glu	GlyGlu	1.01393	-0.415088	-0.190212	0.0603002	0.0297235	0.0107036	-0.789051	X		X
191	Gln	Ser	GlnSer	-0.038715	-0.121787	-0.194958	0.00669917	0.0229847	0.0521472	-0.0344562
192	Gly	Met	GlyMet	1.01393	-0.330165	-0.195189	0.0603002	0.00805822	0.0445163	-0.878951	X		X
193	Phe	Asp	PheAsp	0.591929	-0.388462	-0.196112	0.0641383	0.0342515	0.0293526	-0.399579	X		X
194	Leu	His	LeuHis	0.316707	-0.302214	-0.203657	0.0447268	0.0231769	0.0125742	-0.218149	X		X
195	Ser	Glu	SerGlu	0.9881	-0.415088	-0.203855	0.0627416	0.0297235	0.00313904	-0.776867	X		X
196	Ala	Glu	AlaGlu	1.07951	-0.415088	-0.205638	0.0617758	0.0297235	0.0206449	-0.870059	X		X
197	Lys	Tyr	LysTyr	0.670382	-0.416813	-0.206337	0.0705417	0.0470498	0.012714	-0.459907	X		X
198	Ala	Phe	AlaPhe	1.07951	-0.442634	-0.217281	0.0617758	0.0730165	0.0464146	-0.854156	X		X
199	His	Tyr	HisTyr	0.178444	-0.416813	-0.217355	0.0326082	0.0470498	0.0442958	0.0210134			X
200	Tyr	Val	TyrVal	0.811433	-0.400234	-0.218504	0.0485342	0.0307753	0.0150603	-0.629703	X		X
201	Ala	Tyr	AlaTyr	1.07951	-0.416813	-0.218548	0.0617758	0.0470498	0.141506	-0.881245	X		X
202	Lys	Cys	LysCys	0.670382	-0.304431	-0.221532	0.0705417	0.0239488	0.0100474	-0.587483	X		X
203	Cys	Cys	CysCys	0.18949	-0.304431	-0.225644	0.0530695	0.0239488	0.010255	-0.110703	X		X
204	Leu	Lys	LeuLys	0.316707	-0.229797	-0.226895	0.0447268	0.0227557	0.0154989	-0.313805	X		X
205	Glu	Ser	GluSer	-0.0937526	-0.121787	-0.228629	0.0214899	0.0229847	0.0377093	-0.0130894
206	Met	Cys	MetCys	0.314935	-0.304431	-0.229214	0.0458677	0.0239488	0.0299433	-0.239718	X		X
207	Thr	Glu	ThrGlu	0.938018	-0.415088	-0.229534	0.0503083	0.0297235	0.0410526	-0.752464	X		X
208	Ile	Lys	IleLys	0	-0.229797	-0.229797	0	0.0227557	0.0227557	0
209	Asp	Met	AspMet	-0.16391	-0.330165	-0.230435	0.0214879	0.00805822	0.302106	0.263639
210	Tyr	Glu	TyrGlu	0.811433	-0.415088	-0.230593	0.0485342	0.0297235	0.024751	-0.626937	X		X
211	His	Ile	HisIle	0.178444	-0.387707	-0.230927	0.0326082	0.0315339	0.0827531	-0.0216642			X
212	Tyr	Tyr	TyrTyr	0.811433	-0.416813	-0.232243	0.0485342	0.0470498	0.00338459	-0.626863	X		X
213	Ser	Asp	SerAsp	0.9881	-0.388462	-0.234809	0.0627416	0.0342515	0.00571794	-0.834448	X		X
214	Trp	Asp	TrpAsp	0.533879	-0.388462	-0.237244	0.0643921	0.0342515	0.0611537	-0.382661	X		X
215	Met	Tyr	MetTyr	0.314935	-0.416813	-0.237355	0.0458677	0.0470498	0.0710395	-0.135477			X
216	Val	Gln	ValGln	0.180709	-0.350647	-0.238306	0.028116	0.0727498	0.0464099	-0.0683681			X
217	Lys	Arg	LysArg	0.670382	-0.332273	-0.239506	0.0705417	0.0121864	0.00795665	-0.577615	X		X
218	Val	Lys	ValLys	0.180709	-0.229797	-0.242273	0.028116	0.0227557	0.001599	-0.193185	X		X
219	Asn	Met	AsnMet	-0.0432212	-0.330165	-0.242882	0.00232001	0.00805822	0.24298	0.130504
220	Lys	Lys	LysLys	0.670382	-0.229797	-0.243261	0.0705417	0.0227557	0.0396274	-0.683847	X		X
221	Tyr	Arg	TyrArg	0.811433	-0.332273	-0.249319	0.0485342	0.0121864	0.0579123	-0.728479	X		X
222	Val	Cys	ValCys	0.180709	-0.304431	-0.249985	0.028116	0.0239488	0.0502415	-0.126263	X		X
223	Phe	Arg	PheArg	0.591929	-0.332273	-0.250396	0.0641383	0.0121864	0.00387529	-0.510052	X		X
224	Pro	Thr	ProThr	0.491043	-0.341159	-0.25337	0.070668	0.0490856	0.271379	-0.403254	X		X
225	Lys	Asp	LysAsp	0.670382	-0.388462	-0.255805	0.0705417	0.0342515	0.0303715	-0.537726	X		X
226	Ser	Phe	SerPhe	0.9881	-0.442634	-0.255823	0.0627416	0.0730165	0.0928017	-0.801289	X		X
227	Phe	Ile	PheIle	0.591929	-0.387707	-0.257394	0.0641383	0.0315339	0.0983803	-0.461616	X		X
228	Trp	Val	TrpVal	0.533879	-0.400234	-0.260699	0.0643921	0.0307753	0.0434984	-0.394344	X		X
229	Cys	Ser	CysSer	0.18949	-0.121787	-0.263696	0.0530695	0.0229847	0.0541246	-0.331399	X		X
230	His	Thr	HisThr	0.178444	-0.341159	-0.264296	0.0326082	0.0490856	0.00860786	-0.101581	X		X
231	Thr	Asp	ThrAsp	0.938018	-0.388462	-0.268796	0.0503083	0.0342515	0.00645773	-0.818353	X		X
232	Val	Leu	ValLeu	0.180709	-0.382083	-0.268856	0.028116	0.027815	0.00332603	-0.0674818	X		X
233	Phe	Val	PheVal	0.591929	-0.400234	-0.270454	0.0641383	0.0307753	0.00788252	-0.462149	X		X
234	Ser	Met	SerMet	0.9881	-0.330165	-0.270981	0.0627416	0.00805822	0.0664455	-0.928916	X		X
235	Trp	Arg	TrpArg	0.533879	-0.332273	-0.270986	0.0643921	0.0121864	0.0534361	-0.472591	X		X
236	Gly	Phe	GlyPhe	1.01393	-0.442634	-0.276214	0.0603002	0.0730165	0.0133152	-0.847506	X		X
237	Ala	Trp	AlaTrp	1.07951	-0.409597	-0.27738	0.0617758	0.0274061	0.0623976	-0.947292	X		X
238	Cys	Lys	CysLys	0.18949	-0.229797	-0.279947	0.0530695	0.0227557	0.032154	-0.23964	X		X
239	Lys	Thr	LysThr	0.670382	-0.341159	-0.279996	0.0705417	0.0490856	0.0336842	-0.609219	X		X
240	Gln	Phe	GlnPhe	-0.038715	-0.442634	-0.285812	0.00669917	0.0730165	0.034819	0.195537	X
241	Phe	Glu	PheGlu	0.591929	-0.415088	-0.2864	0.0641383	0.0297235	0.0222994	-0.463241	X		X
242	Val	Ile	ValIle	0.180709	-0.387707	-0.287556	0.028116	0.0315339	0.150081	-0.0805582			X
243	Leu	Arg	LeuArg	0.316707	-0.332273	-0.288197	0.0447268	0.0121864	0.0127242	-0.27263	X		X
244	Tyr	Ile	TyrIle	0.811433	-0.387707	-0.289801	0.0485342	0.0315339	0.245377	-0.713528	X		X
245	Leu	Leu	LeuLeu	0.316707	-0.382083	-0.291881	0.0447268	0.027815	0.0309955	-0.226504	X		X
246	Cys	Arg	CysArg	0.18949	-0.332273	-0.292761	0.0530695	0.0121864	0.0169674	-0.149978	X		X
247	Gly	Trp	GlyTrp	1.01393	-0.409597	-0.294562	0.0603002	0.0274061	0.0100291	-0.898892	X		X
248	Ser	Trp	SerTrp	0.9881	-0.409597	-0.294974	0.0627416	0.0274061	0.0102176	-0.873478	X		X
249	Val	His	ValHis	0.180709	-0.302214	-0.296034	0.028116	0.0231769	0.0845496	-0.174528	X		X
250	Asn	Cys	AsnCys	-0.0432212	-0.304431	-0.296391	0.00232001	0.0239488	0.02227	0.051261	X
251	Pro	Met	ProMet	0.491043	-0.330165	-0.297704	0.070668	0.00805822	0.314018	-0.458583	X		X
252	Gln	Leu	GlnLeu	-0.038715	-0.382083	-0.298803	0.00669917	0.027815	0.0740368	0.121995	X
253	Gln	Met	GlnMet	-0.038715	-0.330165	-0.300487	0.00669917	0.00805822	0.107292	0.0683924
254	Tyr	Gln	TyrGln	0.811433	-0.350647	-0.301825	0.0485342	0.0727498	0.0323485	-0.762611	X		X
255	Ile	His	IleHis	0	-0.302214	-0.302214	0	0.0231769	0.0231769	0
256	Ile	Cys	IleCys	0	-0.304431	-0.304431	0	0.0239488	0.0239488	0
257	Pro	Glu	ProGlu	0.491043	-0.415088	-0.312577	0.070668	0.0297235	0.103204	-0.388532	X		X
258	Pro	Asp	ProAsp	0.491043	-0.388462	-0.313853	0.070668	0.0342515	0.0252608	-0.416435	X		X
259	Leu	Val	LeuVal	0.316707	-0.400234	-0.315762	0.0447268	0.0307753	0.0024601	-0.232235	X		X
260	Val	Arg	ValArg	0.180709	-0.332273	-0.32144	0.028116	0.0121864	8.39797e-05	-0.169876	X		X
261	His	Asp	HisAsp	0.178444	-0.388462	-0.32147	0.0326082	0.0342515	0.0534633	-0.111452			X
262	Asn	Arg	AsnArg	-0.0432212	-0.332273	-0.321936	0.00232001	0.0121864	0.00545271	0.0535587	X
263	Trp	Glu	TrpGlu	0.533879	-0.415088	-0.322378	0.0643921	0.0297235	0.000786942	-0.441168	X		X
264	Lys	Trp	LysTrp	0.670382	-0.409597	-0.323373	0.0705417	0.0274061	0.028162	-0.584159	X		X
265	Leu	Asp	LeuAsp	0.316707	-0.388462	-0.323506	0.0447268	0.0342515	0.0420292	-0.251751	X		X
266	Tyr	Trp	TyrTrp	0.811433	-0.409597	-0.323767	0.0485342	0.0274061	0.0646848	-0.725603	X		X
267	Thr	Trp	ThrTrp	0.938018	-0.409597	-0.323862	0.0503083	0.0274061	0.0417962	-0.852283	X		X
268	Gly	Tyr	GlyTyr	1.01393	-0.416813	-0.32465	0.0603002	0.0470498	0.0315966	-0.921764	X		X
269	Phe	Phe	PhePhe	0.591929	-0.442634	-0.328629	0.0641383	0.0730165	0.00427249	-0.477924	X		X
270	Lys	Val	LysVal	0.670382	-0.400234	-0.328834	0.0705417	0.0307753	0.00876403	-0.598983	X		X
271	Ile	Met	IleMet	0	-0.330165	-0.330165	0	0.00805822	0.00805822	0
272	Asp	Arg	AspArg	-0.16391	-0.332273	-0.33165	0.0214879	0.0121864	0.0748328	0.164533	X
273	Ile	Arg	IleArg	0	-0.332273	-0.332273	0	0.0121864	0.0121864	0
274	His	Val	HisVal	0.178444	-0.400234	-0.334632	0.0326082	0.0307753	0.00547487	-0.112843	X		X
275	Ser	Tyr	SerTyr	0.9881	-0.416813	-0.33489	0.0627416	0.0470498	0.123405	-0.906177	X		X
276	Asn	Gln	AsnGln	-0.0432212	-0.350647	-0.335065	0.00232001	0.0727498	0.211717	0.0588031
277	Cys	Ile	CysIle	0.18949	-0.387707	-0.335706	0.0530695	0.0315339	0.320715	-0.137489			X
278	Phe	Leu	PheLeu	0.591929	-0.382083	-0.337178	0.0641383	0.027815	0.0583353	-0.547024	X		X
279	Met	Ile	MetIle	0.314935	-0.387707	-0.338571	0.0458677	0.0315339	0.0476232	-0.2658	X		X
280	Thr	Tyr	ThrTyr	0.938018	-0.416813	-0.339685	0.0503083	0.0470498	0.141703	-0.860891	X		X
281	Lys	Met	LysMet	0.670382	-0.330165	-0.339724	0.0705417	0.00805822	0.0156673	-0.679941	X		X
282	Leu	Phe	LeuPhe	0.316707	-0.442634	-0.339772	0.0447268	0.0730165	0.0641265	-0.213845	X		X
283	Met	Glu	MetGlu	0.314935	-0.415088	-0.340727	0.0458677	0.0297235	0.0352759	-0.240574	X		X
284	Ile	Thr	IleThr	0	-0.341159	-0.341159	0	0.0490856	0.0490856	0
285	Glu	Lys	GluLys	-0.0937526	-0.229797	-0.342271	0.0214899	0.0227557	0.0442904	-0.0187218
286	Glu	Pro	GluPro	-0.0937526	-0.126217	-0.347982	0.0214899	0.104521	0.203444	-0.128012
287	Glu	Cys	GluCys	-0.0937526	-0.304431	-0.348411	0.0214899	0.0239488	0.0128678	0.0497731
288	His	Lys	HisLys	0.178444	-0.229797	-0.349149	0.0326082	0.0227557	0.160667	-0.297796	X		X
289	Ile	Gln	IleGln	0	-0.350647	-0.350647	0	0.0727498	0.0727498	0
290	Leu	Tyr	LeuTyr	0.316707	-0.416813	-0.351202	0.0447268	0.0470498	0.0445843	-0.251096	X		X
291	Met	Lys	MetLys	0.314935	-0.229797	-0.357647	0.0458677	0.0227557	0.0580819	-0.442785	X		X
292	Lys	Phe	LysPhe	0.670382	-0.442634	-0.358593	0.0705417	0.0730165	0.0160812	-0.586342	X		X
293	Cys	Glu	CysGlu	0.18949	-0.415088	-0.359587	0.0530695	0.0297235	0.0376867	-0.133989	X		X
294	Lys	Glu	LysGlu	0.670382	-0.415088	-0.359792	0.0705417	0.0297235	0.00936065	-0.615087	X		X
295	Trp	Tyr	TrpTyr	0.533879	-0.416813	-0.360936	0.0643921	0.0470498	0.00867478	-0.478003	X		X
296	Lys	Ile	LysIle	0.670382	-0.387707	-0.361356	0.0705417	0.0315339	0.0682012	-0.644031	X		X
297	Tyr	Phe	TyrPhe	0.811433	-0.442634	-0.361418	0.0485342	0.0730165	0.137594	-0.730217	X		X
298	Trp	Leu	TrpLeu	0.533879	-0.382083	-0.36558	0.0643921	0.027815	0.04038	-0.517376	X		X
299	Val	Val	ValVal	0.180709	-0.400234	-0.36635	0.028116	0.0307753	0.0180449	-0.146825	X		X
300	Cys	Asp	CysAsp	0.18949	-0.388462	-0.366776	0.0530695	0.0342515	0.00473264	-0.167804	X		X
301	His	Glu	HisGlu	0.178444	-0.415088	-0.367836	0.0326082	0.0297235	0.0308923	-0.131192	X		X
302	Asn	Ile	AsnIle	-0.0432212	-0.387707	-0.368168	0.00232001	0.0315339	0.0827033	0.0627602
303	Asp	Phe	AspPhe	-0.16391	-0.442634	-0.37053	0.0214879	0.0730165	0.0140807	0.236013	X
304	Val	Asp	ValAsp	0.180709	-0.388462	-0.371261	0.028116	0.0342515	0.0350695	-0.163508	X		X
305	Phe	Trp	PheTrp	0.591929	-0.409597	-0.371311	0.0641383	0.0274061	0.0401344	-0.553643	X		X
306	Trp	Phe	TrpPhe	0.533879	-0.442634	-0.371966	0.0643921	0.0730165	0.0403417	-0.46321	X		X
307	Asn	Leu	AsnLeu	-0.0432212	-0.382083	-0.373319	0.00232001	0.027815	0.0305556	0.0519853
308	Glu	Thr	GluThr	-0.0937526	-0.341159	-0.373357	0.0214899	0.0490856	0.0676028	0.0615545
309	Lys	Gln	LysGln	0.670382	-0.350647	-0.373388	0.0705417	0.0727498	0.0785949	-0.693124	X		X
310	Val	Thr	ValThr	0.180709	-0.341159	-0.373769	0.028116	0.0490856	0.13508	-0.213319	X		X
311	Leu	Thr	LeuThr	0.316707	-0.341159	-0.375698	0.0447268	0.0490856	0.0773457	-0.351246	X		X
312	Cys	Thr	CysThr	0.18949	-0.341159	-0.376978	0.0530695	0.0490856	0.183592	-0.225309			X
313	Glu	Arg	GluArg	-0.0937526	-0.332273	-0.380611	0.0214899	0.0121864	0.00892723	0.0454148	X
314	Ile	Leu	IleLeu	0	-0.382083	-0.382083	0	0.027815	0.027815	0
315	Met	Arg	MetArg	0.314935	-0.332273	-0.383824	0.0458677	0.0121864	0.0468608	-0.366486	X		X
316	Asn	Tyr	AsnTyr	-0.0432212	-0.416813	-0.385462	0.00232001	0.0470498	0.379227	0.0745714
317	Phe	Tyr	PheTyr	0.591929	-0.416813	-0.385662	0.0641383	0.0470498	0.00421174	-0.560778	X		X
318	Leu	Glu	LeuGlu	0.316707	-0.415088	-0.386474	0.0447268	0.0297235	0.0188616	-0.288093	X		X
319	Val	Tyr	ValTyr	0.180709	-0.416813	-0.386546	0.028116	0.0470498	0.0250122	-0.150442	X		X
320	Ile	Ile	IleIle	0	-0.387707	-0.387707	0	0.0315339	0.0315339	0
321	Ile	Asp	IleAsp	0	-0.388462	-0.388462	0	0.0342515	0.0342515	0
322	Gln	Glu	GlnGlu	-0.038715	-0.415088	-0.388597	0.00669917	0.0297235	0.0679681	0.0652063
323	Val	Trp	ValTrp	0.180709	-0.409597	-0.391572	0.028116	0.0274061	0.0450414	-0.162684	X		X
324	Asn	Glu	AsnGlu	-0.0432212	-0.415088	-0.391945	0.00232001	0.0297235	0.0452704	0.0663643
325	Asn	Thr	AsnThr	-0.0432212	-0.341159	-0.393289	0.00232001	0.0490856	0.160441	-0.00890869
326	Met	Asp	MetAsp	0.314935	-0.388462	-0.393517	0.0458677	0.0342515	0.0757026	-0.31999	X		X
327	Cys	Val	CysVal	0.18949	-0.400234	-0.397545	0.0530695	0.0307753	0.0347671	-0.186802	X		X
328	Val	Glu	ValGlu	0.180709	-0.415088	-0.39761	0.028116	0.0297235	0.0331237	-0.16323	X		X
329	Leu	Gln	LeuGln	0.316707	-0.350647	-0.398658	0.0447268	0.0727498	0.174078	-0.364718	X		X
330	Ile	Val	IleVal	0	-0.400234	-0.400234	0	0.0307753	0.0307753	0
331	Asp	Trp	AspTrp	-0.16391	-0.409597	-0.401147	0.0214879	0.0274061	0.143294	0.17236
332	Asn	Val	AsnVal	-0.0432212	-0.400234	-0.401534	0.00232001	0.0307753	0.00841553	0.0419205	X
333	Glu	Val	GluVal	-0.0937526	-0.400234	-0.402208	0.0214899	0.0307753	0.0347332	0.0917778	X
334	Trp	Ile	TrpIle	0.533879	-0.387707	-0.40259	0.0643921	0.0315339	0.127718	-0.548762	X		X
335	Gln	Val	GlnVal	-0.038715	-0.400234	-0.406826	0.00669917	0.0307753	0.04044	0.0321223
336	Asp	Glu	AspGlu	-0.16391	-0.415088	-0.406871	0.0214879	0.0297235	0.0696326	0.172127	X
337	Ile	Trp	IleTrp	0	-0.409597	-0.409597	0	0.0274061	0.0274061	0
338	Trp	Trp	TrpTrp	0.533879	-0.409597	-0.410838	0.0643921	0.0274061	0.0425214	-0.53512	X		X
339	Val	Phe	ValPhe	0.180709	-0.442634	-0.413991	0.028116	0.0730165	0.0661898	-0.152065			X
340	Ile	Glu	IleGlu	0	-0.415088	-0.415088	0	0.0297235	0.0297235	0
341	Ile	Tyr	IleTyr	0	-0.416813	-0.416813	0	0.0470498	0.0470498	0
342	Glu	Glu	GluGlu	-0.0937526	-0.415088	-0.417038	0.0214899	0.0297235	0.0190573	0.091803	X
343	Gln	Ile	GlnIle	-0.038715	-0.387707	-0.417539	0.00669917	0.0315339	0	0.00888285
344	Asp	Val	AspVal	-0.16391	-0.400234	-0.420119	0.0214879	0.0307753	0.0475323	0.144025	X
345	Asn	Asp	AsnAsp	-0.0432212	-0.388462	-0.420591	0.00232001	0.0342515	0.0207392	0.0110914
346	Phe	Met	PheMet	0.591929	-0.330165	-0.425932	0.0641383	0.00805822	0.030162	-0.687696	X		X
347	Leu	Met	LeuMet	0.316707	-0.330165	-0.434183	0.0447268	0.00805822	0.126339	-0.420725	X		X
348	Glu	Phe	GluPhe	-0.0937526	-0.442634	-0.434947	0.0214899	0.0730165	0.0961441	0.10144
349	Val	Met	ValMet	0.180709	-0.330165	-0.43718	0.028116	0.00805822	0.0595405	-0.287723	X		X
350	Met	Trp	MetTrp	0.314935	-0.409597	-0.440575	0.0458677	0.0274061	0.0822064	-0.345913	X		X
351	Met	Val	MetVal	0.314935	-0.400234	-0.440955	0.0458677	0.0307753	0.0301125	-0.355656	X		X
352	His	Arg	HisArg	0.178444	-0.332273	-0.441431	0.0326082	0.0121864	0.0131681	-0.287602	X		X
353	Ile	Phe	IlePhe	0	-0.442634	-0.442634	0	0.0730165	0.0730165	0
354	His	Leu	HisLeu	0.178444	-0.382083	-0.443865	0.0326082	0.027815	0.116705	-0.240226	X		X
355	His	Met	HisMet	0.178444	-0.330165	-0.444325	0.0326082	0.00805822	0.0619399	-0.292605	X		X
356	Lys	Leu	LysLeu	0.670382	-0.382083	-0.445079	0.0705417	0.027815	0.017535	-0.733379	X		X
357	Pro	Phe	ProPhe	0.491043	-0.442634	-0.448258	0.070668	0.0730165	0.191493	-0.496667	X		X
358	Glu	Ile	GluIle	-0.0937526	-0.387707	-0.448687	0.0214899	0.0315339	0.192999	0.0327725
359	Met	Leu	MetLeu	0.314935	-0.382083	-0.448884	0.0458677	0.027815	0.100226	-0.381736	X		X
360	Asn	Lys	AsnLys	-0.0432212	-0.229797	-0.449137	0.00232001	0.0227557	0.0440239	-0.17612	X
361	Cys	Trp	CysTrp	0.18949	-0.409597	-0.459522	0.0530695	0.0274061	0.0187269	-0.239415	X		X
362	Asp	Asp	AspAsp	-0.16391	-0.388462	-0.460163	0.0214879	0.0342515	0.0559879	0.0922086
363	Asp	Ser	AspSer	-0.16391	-0.121787	-0.462934	0.0214879	0.0229847	0.120058	-0.177238	X
364	Pro	Gln	ProGln	0.491043	-0.350647	-0.463478	0.070668	0.0727498	0.107028	-0.603875	X		X
365	Glu	Trp	GluTrp	-0.0937526	-0.409597	-0.464984	0.0214899	0.0274061	0.0291979	0.038365
366	Cys	Phe	CysPhe	0.18949	-0.442634	-0.466431	0.0530695	0.0730165	0.00396242	-0.213287	X		X
367	Asp	Cys	AspCys	-0.16391	-0.304431	-0.466997	0.0214879	0.0239488	0.0248995	0.00134417
368	Asn	Trp	AsnTrp	-0.0432212	-0.409597	-0.472982	0.00232001	0.0274061	0.0261826	-0.0201643
369	Gln	Thr	GlnThr	-0.038715	-0.341159	-0.475537	0.00669917	0.0490856	0.0741196	-0.0956626
370	Cys	Leu	CysLeu	0.18949	-0.382083	-0.47846	0.0530695	0.027815	0.0920466	-0.285867	X		X
371	Asn	His	AsnHis	-0.0432212	-0.302214	-0.483763	0.00232001	0.0231769	0.103136	-0.138327	X
372	Trp	Met	TrpMet	0.533879	-0.330165	-0.48507	0.0643921	0.00805822	0.0852598	-0.688784	X		X
373	Met	Gln	MetGln	0.314935	-0.350647	-0.503069	0.0458677	0.0727498	0.243529	-0.467357	X		X
374	Gln	Arg	GlnArg	-0.038715	-0.332273	-0.503515	0.00669917	0.0121864	0.0887341	-0.132527	X
375	Ala	Gln	AlaGln	1.07951	-0.350647	-0.507546	0.0617758	0.0727498	0.18106	-1.23641	X		X
376	His	Gln	HisGln	0.178444	-0.350647	-0.511933	0.0326082	0.0727498	0.242457	-0.33973			X
377	Tyr	Leu	TyrLeu	0.811433	-0.382083	-0.51603	0.0485342	0.027815	0.0103609	-0.94538	X		X
378	His	Phe	HisPhe	0.178444	-0.442634	-0.533068	0.0326082	0.0730165	0.0944489	-0.268878	X		X
379	Glu	Leu	GluLeu	-0.0937526	-0.382083	-0.538032	0.0214899	0.027815	0.133188	-0.0621966
380	Met	His	MetHis	0.314935	-0.302214	-0.542282	0.0458677	0.0231769	0.185832	-0.555002	X		X
381	Gln	Lys	GlnLys	-0.038715	-0.229797	-0.547999	0.00669917	0.0227557	0.00897055	-0.279488	X
382	Asp	Tyr	AspTyr	-0.16391	-0.416813	-0.548399	0.0214879	0.0470498	0.169778	0.0323231
383	Cys	Met	CysMet	0.18949	-0.330165	-0.560388	0.0530695	0.00805822	0.231967	-0.419713	X		X
384	His	His	HisHis	0.178444	-0.302214	-0.56057	0.0326082	0.0231769	0	-0.436799	X		X
385	Asn	Phe	AsnPhe	-0.0432212	-0.442634	-0.56632	0.00232001	0.0730165	0.167549	-0.0804643
386	Asp	Lys	AspLys	-0.16391	-0.229797	-0.573154	0.0214879	0.0227557	0.0297213	-0.179448	X
387	Met	Phe	MetPhe	0.314935	-0.442634	-0.584272	0.0458677	0.0730165	0.210789	-0.456573	X		X
388	Asp	Leu	AspLeu	-0.16391	-0.382083	-0.590634	0.0214879	0.027815	0.228214	-0.0446413
389	Pro	Tyr	ProTyr	0.491043	-0.416813	-0.591256	0.070668	0.0470498	0.102653	-0.665486	X		X
390	Cys	Tyr	CysTyr	0.18949	-0.416813	-0.628177	0.0530695	0.0470498	0.513603	-0.400854			X
391	Glu	Met	GluMet	-0.0937526	-0.330165	-0.659411	0.0214899	0.00805822	0.0711759	-0.235494	X
392	Glu	Gln	GluGln	-0.0937526	-0.350647	-0.666269	0.0214899	0.0727498	0.461033	-0.221869
393	Met	Met	MetMet	0.314935	-0.330165	-0.738082	0.0458677	0.00805822	0.0806021	-0.722852	X		X
394	Thr	Met	ThrMet	0.938018	-0.330165	-0.73821	0.0503083	0.00805822	0.0595405	-1.34606	X		X
395	Asp	Ile	AspIle	-0.16391	-0.387707	-0.813686	0.0214879	0.0315339	0.176233	-0.262069	X
396	Cys	His	CysHis	0.18949	-0.302214	-0.828784	0.0530695	0.0231769	0	-0.71606	X		X
397	His	Pro	HisPro	0.178444	-0.126217		0.0326082	0.104521
398	Gln	Gln	GlnGln	-0.038715	-0.350647		0.00669917	0.0727498
399	Asp	Gln	AspGln	-0.16391	-0.350647		0.0214879	0.0727498
400	Pro	His	ProHis	0.491043	-0.302214		0.070668	0.0231769

## Sheet: Seq LIB 3-37C
	Trial 1				Trial 2				AVERAGE		WT absolute fitness
Rank	AA (105+220)	Selected 1	Unselected 1	Fitness 1	AA (105+220)	Selected 2	Unselected 2	Fitness 2	AA (105+220)	AVG Fitness	Trial 1	Trial 2	AVG
1	TyrMet	911	112	1.23983	TyrSer	2337	250	1.33796	TyrGly	1.279	-0.329531	-0.367246	-0.348388
2	TyrGly	14220	1765	1.23569	TyrGly	12065	1338	1.32232	TyrSer	1.27352
3	TyrGln	1270	166	1.21323	TyrAla	2848	325	1.3099	TyrGln	1.253
4	TyrSer	2781	367	1.20907	TyrGln	1112	132	1.29278	TyrAla	1.24347
5	TyrTyr	565	77	1.19509	TrpSer	8632	1063	1.27682	TyrTyr	1.23007
6	TyrAla	3428	487	1.17704	TrpGly	42934	5307	1.2752	TrpAla	1.21856
7	TrpAla	11798	1711	1.16809	TrpAla	10002	1254	1.26904	TrpGly	1.21195
8	TrpGly	47175	7154	1.14869	TyrTyr	490	62	1.26505	TrpSer	1.2043
9	TrpSer	9507	1499	1.13177	PheSer	12350	1622	1.24886	TyrMet	1.20103
10	TyrLeu	6284	993	1.13082	PheGly	67847	8972	1.24589	TyrLeu	1.18631
11	HisAla	1523	244	1.12484	TyrLeu	5671	757	1.24181	PheGly	1.18225
12	PheAla	17507	2825	1.12172	PheAla	15307	2058	1.23869	PheAla	1.18021
13	PheGly	73338	11919	1.11862	PheGln	6966	940	1.2371	TyrThr	1.17119
14	TyrThr	2367	387	1.11602	TrpGln	4504	612	1.23409	PheSer	1.17119
15	TyrCys	765	127	1.10939	TyrCys	623	85	1.23232	TyrCys	1.17085
16	TrpMet	2786	472	1.10057	TyrThr	2046	283	1.22637	TrpGln	1.15457
17	PheSer	13839	2383	1.09351	TrpPhe	1727	249	1.20834	PheGln	1.15036
18	TyrPhe	613	108	1.08357	TrpMet	2276	336	1.19808	TrpMet	1.14932
19	TrpCys	2435	435	1.07754	HisPhe	238	36	1.18752	HisAla	1.13313
20	TrpGln	4831	868	1.07505	HisGln	491	77	1.17184	TyrPhe	1.12278
21	HisCys	268	49	1.06747	TrpLeu	17732	2785	1.17118	TrpCys	1.11586
22	PheGln	7324	1351	1.06362	PheMet	3732	592	1.16687	PheMet	1.10671
23	PheMet	4201	806	1.04655	TyrMet	605	97	1.16223	TrpThr	1.10163
24	TrpThr	7258	1402	1.0436	HisGly	5063	812	1.1621	PheCys	1.09648
25	PheCys	3603	709	1.03555	TyrPhe	480	77	1.162	TrpPhe	1.09554
26	TyrArg	9121	1813	1.03118	TrpThr	6690	1079	1.15965	HisGly	1.09248
27	TrpTyr	1817	366	1.0254	PheCys	3078	499	1.15741	TyrArg	1.08525
28	HisGly	5888	1193	1.02286	TrpCys	2149	351	1.15418	HisGln	1.08479
29	HisMet	342	71	1.0123	TyrHis	1804	295	1.15366	TrpTyr	1.08473
30	HisGln	545	117	0.997742	TrpTyr	1627	272	1.14406	TrpLeu	1.08388
31	TrpLeu	18546	3992	0.996591	HisAla	1302	219	1.14141	TyrHis	1.07372
32	TyrHis	1934	419	0.993774	TyrArg	7390	1249	1.13933	PheLeu	1.05794
33	HisSer	1155	252	0.990713	PheLeu	27955	4799	1.13255	HisPhe	1.05704
34	PheTyr	2745	606	0.985601	HisSer	963	170	1.12042	HisSer	1.05557
35	PheLeu	29037	6444	0.983327	PheTyr	2653	470	1.11889	PheTyr	1.05224
36	TrpPhe	1899	422	0.982744	HisTyr	235	42	1.11506	PheThr	1.04634
37	PheThr	10969	2460	0.978763	PheThr	10229	1833	1.11392	HisCys	1.03297
38	PhePhe	2993	684	0.970582	HisThr	793	153	1.08183	HisTyr	1.01783
39	HisPhe	257	65	0.926551	PhePhe	2524	511	1.06091	PhePhe	1.01575
40	TrpArg	26925	6847	0.924186	TrpArg	24100	5051	1.04589	TrpArg	0.985036
41	HisTyr	234	60	0.920596	HisLeu	2344	501	1.03737	HisThr	0.976755
42	PheArg	43535	11343	0.913642	TrpHis	5639	1210	1.03566	PheArg	0.973418
43	HisLeu	2485	685	0.889167	PheArg	38355	8277	1.03319	HisMet	0.972729
44	HisThr	791	227	0.871682	HisCys	231	54	0.998464	HisLeu	0.963266
45	TrpHis	5558	1707	0.842216	PheHis	8464	1984	0.99728	TrpHis	0.938939
46	ArgArg	31295	9669	0.839624	ArgArg	29414	7196	0.978709	ArgArg	0.909167
47	HisArg	3484	1155	0.809027	TyrLys	374	94	0.96699	PheHis	0.896074
48	PheHis	8108	2777	0.794869	HisHis	686	185	0.936398	HisArg	0.868531
49	ArgAla	6841	2395	0.785345	HisMet	265	72	0.933159	TyrLys	0.861066
50	ArgGly	28022	10345	0.7623	HisArg	2939	808	0.928034	ArgAla	0.850306
51	TyrLys	405	152	0.755143	ArgGly	26388	7460	0.915914	ArgGly	0.839107
52	ArgSer	5029	2035	0.722448	ArgAla	6015	1703	0.915267	HisHis	0.818532
53	ArgMet	1564	660	0.704224	ArgSer	4559	1510	0.847139	ArgSer	0.784793
54	HisHis	644	274	0.700666	ArgGln	2275	785	0.829358	ArgMet	0.755965
55	ArgCys	1344	613	0.67047	ArgMet	1351	490	0.807705	ArgGln	0.742502
56	ArgGln	2441	1152	0.655646	ArgTyr	962	357	0.797753	ArgCys	0.72915
57	ArgTyr	1015	508	0.630133	ArgCys	1122	426	0.787829	ArgTyr	0.713943
58	TyrVal	1548	801	0.61567	TyrAsn	428	164	0.783846	TyrVal	0.678908
59	TyrTrp	883	497	0.579135	TyrVal	1349	569	0.742146	TyrAsn	0.653446
60	ArgPhe	1013	584	0.568728	ArgPhe	898	400	0.718462	ArgPhe	0.643595
61	ArgThr	3442	2035	0.557778	ArgLeu	8976	4014	0.716751	TyrTrp	0.640206
62	ArgLeu	9304	5584	0.551255	TyrTrp	738	342	0.701276	ArgLeu	0.634003
63	TrpLys	1020	625	0.542251	ArgThr	3386	1591	0.695263	ArgThr	0.62652
64	TyrAsn	445	285	0.523046	HisLys	109	54	0.672279	TrpLys	0.606411
65	PheLys	1568	1027	0.513307	TrpLys	949	472	0.67057	PheLys	0.586005
66	AlaArg	3731	2513	0.501164	PheLys	1436	734	0.658704	HisLys	0.550962
67	SerArg	4938	3554	0.472365	SerArg	4341	2533	0.601201	AlaArg	0.547603
68	HisLys	136	108	0.429646	AlaArg	3208	1903	0.594041	SerArg	0.536783
69	GlyArg	34608	28624	0.411977	ArgHis	2582	1763	0.53295	GlyArg	0.464295
70	ThrArg	2831	2375	0.405807	GlyArg	30654	21733	0.516613	ThrArg	0.460689
71	ArgHis	2663	2328	0.387919	ThrArg	2378	1690	0.515571	ArgHis	0.460435
72	TrpVal	3431	3086	0.375556	TrpVal	3003	2186	0.505151	TrpVal	0.440353
73	AlaMet	177	168	0.352195	PheVal	4634	3430	0.497908	PheVal	0.41236
74	TrpTrp	1920	1850	0.345661	TrpAsn	780	634	0.457251	TrpAsn	0.399941
75	TrpAsn	875	849	0.342631	PheTrp	2611	2148	0.452019	TrpTrp	0.396776
76	SerSer	721	709	0.33682	TrpTrp	1664	1382	0.447891	PheTrp	0.381727
77	LysArg	15468	15451	0.330009	TyrIle	26	22	0.439797	TyrIle	0.36577
78	SerAla	845	845	0.329531	TyrGlu	195	167	0.434564	LysArg	0.364092
79	AlaSer	496	497	0.328656	PheAsn	1225	1070	0.425998	TyrGlu	0.363751
80	PheVal	5096	5128	0.326812	ArgLys	661	597	0.411473	PheAsn	0.360884
81	AlaGly	2557	2604	0.321621	LysArg	12322	11475	0.398174	AlaMet	0.355843
82	AlaGln	267	277	0.313563	AlaSer	353	345	0.377202	AlaSer	0.352929
83	PheTrp	2938	3063	0.311436	TyrAsp	128	129	0.363866	AlaGly	0.339252
84	AlaTyr	102	109	0.300705	HisVal	342	346	0.362196	SerSer	0.334489
85	SerGly	3558	3804	0.300497	AlaCys	116	118	0.359822	SerAla	0.334222
86	ThrMet	133	143	0.298047	AlaMet	111	113	0.35949	ArgLys	0.331838
87	AlaAla	565	609	0.296962	AlaGly	1905	1951	0.356884	SerGly	0.328033
88	PheAsn	1336	1444	0.29577	SerGly	2679	2752	0.35557	AlaGln	0.326612
89	TyrGlu	273	297	0.292937	AlaAla	447	464	0.351035	HisVal	0.324735
90	TyrIle	33	36	0.291743	SerGln	280	291	0.350511	AlaAla	0.323999
91	HisVal	411	453	0.287275	AlaGln	183	195	0.339662	SerGln	0.301908
92	LysAla	3391	3769	0.283633	SerAla	623	665	0.338912	ThrGly	0.290406
93	TyrPro	857	956	0.282054	SerSer	511	554	0.332157	ThrSer	0.288036
94	ThrAla	491	564	0.269333	PheIle	110	121	0.325853	AlaCys	0.28698
95	ThrGly	2263	2611	0.267409	ThrGly	1591	1801	0.313402	LysAla	0.281408
96	ThrSer	403	466	0.26645	ThrSer	296	338	0.309621	ThrAla	0.280941
97	LysGly	14121	16636	0.258348	HisAsn	100	115	0.306548	TyrPro	0.278258
98	SerMet	204	241	0.257144	SerMet	155	183	0.295127	SerMet	0.276135
99	SerGln	344	410	0.253306	HisTrp	170	201	0.294499	HisAsn	0.274301
100	LysSer	2702	3221	0.253226	ThrAla	357	424	0.292548	AlaTyr	0.270588
101	SerPhe	165	197	0.252549	LysSer	1887	2288	0.283562	LysGly	0.26952
102	ArgLys	744	889	0.252202	LysGly	10252	12513	0.280693	TyrAsp	0.268525
103	HisAsn	121	148	0.242055	LysAla	2291	2806	0.279183	LysSer	0.268394
104	AlaThr	380	486	0.222678	TrpGlu	651	800	0.277737	SerPhe	0.252379
105	AlaLeu	1033	1336	0.217825	LysGln	1031	1270	0.276701	ThrMet	0.244601
106	SerCys	176	229	0.215208	TyrPro	571	707	0.274463	HisTrp	0.240559
107	AlaCys	138	180	0.214138	TrpAsp	320	404	0.266015	SerCys	0.238859
108	HisIle	13	17	0.213026	SerCys	132	168	0.262511	PheIle	0.238402
109	ProArg	574	762	0.206488	AlaLeu	808	1053	0.252229	LysGln	0.238114
110	LysGln	1364	1840	0.199528	SerPhe	122	159	0.252209	AlaLeu	0.235027
111	GlyAla	5355	7315	0.194076	AlaTyr	59	79	0.240471	ProArg	0.217343
112	MetArg	2018	2777	0.190876	TrpIle	53	72	0.234189	SerThr	0.211642
113	LysMet	791	1090	0.190281	SerThr	432	587	0.234092	GlyAla	0.210705
114	SerThr	561	775	0.189192	PheAsp	538	734	0.232332	MetArg	0.207692
115	AsnMet	192	266	0.187951	SerLeu	1096	1504	0.229809	TrpGlu	0.206712
116	HisTrp	213	296	0.186619	GlyGly	17286	23788	0.228582	AlaThr	0.203421
117	AlaPhe	90	127	0.17997	ProArg	424	584	0.228199	TrpAsp	0.20203
118	MetGly	2126	3009	0.178672	GlyAla	3991	5508	0.227334	LysMet	0.201628
119	LeuAla	2717	3873	0.175573	MetArg	1470	2042	0.224508	GlyGly	0.197287
120	TyrAsp	120	172	0.173184	PheGlu	1020	1430	0.22051	SerLeu	0.194719
121	LeuGly	11727	16840	0.172376	PhePro	3221	4539	0.218276	ThrCys	0.194249
122	TrpPro	2613	3764	0.171021	ThrCys	90	127	0.217685	TrpPro	0.189563
123	ThrCys	102	147	0.170814	ThrGln	163	231	0.215822	PhePro	0.187282
124	LysTyr	605	879	0.167298	LysMet	551	786	0.212975	GlySer	0.185331
125	SerTyr	141	205	0.166996	GlySer	3254	4644	0.212771	LeuArg	0.184823
126	GlyGly	21694	31614	0.165991	ThrLeu	654	937	0.211084	LeuGly	0.182963
127	AsnGly	3141	4584	0.165354	TrpPro	1907	2751	0.208106	AlaPhe	0.180524
128	MetSer	390	573	0.162441	LeuArg	7931	11460	0.207389	TrpIle	0.180153
129	LeuArg	10797	15870	0.162257	ThrTyr	56	81	0.206949	LeuAla	0.179761
130	LeuMet	730	1074	0.16185	ThrThr	241	354	0.20026	MetGly	0.176927
131	SerLeu	1437	2125	0.159629	LeuGly	8240	12292	0.193551	ThrGln	0.176734
132	GlnSer	171	253	0.159407	GlyGln	1765	2639	0.192551	LysTyr	0.175541
133	GlySer	4217	6261	0.157891	ThrMet	74	111	0.191155	PheGlu	0.168587
134	PhePro	4233	6308	0.156288	LysPhe	426	642	0.18912	ThrThr	0.166748
135	PheIle	116	175	0.150951	LysThr	1576	2396	0.185315	MetSer	0.163884
136	AsnAla	683	1041	0.146501	AlaThr	267	407	0.184163	LeuSer	0.161547
137	LeuSer	2195	3373	0.142949	LeuAla	1813	2765	0.183949	LysPhe	0.158668
138	LysLeu	5859	9019	0.142196	LysTyr	409	624	0.183785	MetAla	0.15859
139	MetAla	489	755	0.140893	AlaPhe	71	109	0.181078	SerTyr	0.156685
140	TrpAsp	388	603	0.138045	LeuSer	1558	2397	0.180145	LysThr	0.15653
141	ThrGln	180	280	0.137646	AlaHis	286	443	0.177208	ThrTyr	0.155257
142	ProMet	25	39	0.136406	LysCys	500	775	0.176914	LysLeu	0.15442
143	TrpGlu	743	1161	0.135688	MetAla	335	521	0.175453	ThrLeu	0.154333
144	ThrThr	336	528	0.133236	MetGly	1397	2174	0.175183	GlnSer	0.152402
145	LysPhe	602	957	0.128216	MetTyr	53	84	0.167243	AsnGly	0.152276
146	LysThr	2100	3342	0.127744	LysLeu	4214	6688	0.166644	LysCys	0.149692
147	AsnSer	582	928	0.126906	MetSer	272	433	0.165327	HisIle	0.139621
148	TrpIle	77	123	0.126117	MetMet	87	141	0.157546	LeuMet	0.135241
149	LysCys	699	1126	0.12247	HisAsp	48	78	0.156393	AsnGln	0.132871
150	GlyMet	1216	1959	0.12243	AsnGln	235	384	0.153983	PheAsp	0.131886
151	ValMet	276	447	0.120133	LeuGln	820	1360	0.147521	GlyMet	0.131868
152	GlnCys	45	73	0.119421	SerTyr	89	148	0.146374	GlyGln	0.12941
153	PheGlu	1192	1946	0.116664	GlnSer	126	210	0.145397	AlaHis	0.128744
154	MetCys	105	173	0.112674	SerHis	369	617	0.143987	MetMet	0.128517
155	AsnGln	321	530	0.11176	GlyTyr	659	1104	0.143162	AsnAla	0.127787
156	MetGln	193	322	0.107233	GlyMet	951	1600	0.141306	GlyCys	0.116403
157	GlyCys	1143	1911	0.106317	HisGlu	83	140	0.140196	LeuGln	0.114113
158	LeuCys	622	1045	0.104205	AsnGly	2017	3410	0.139197	GlnGly	0.110549
159	ValAla	1013	1704	0.103671	GlyCys	818	1424	0.126489	AsnMet	0.106593
160	ValGly	4367	7347	0.103604	GlnGly	571	1001	0.123448	HisGlu	0.105813
161	ThrTyr	63	106	0.103566	GlyThr	2702	4780	0.119503	GlnAla	0.103847
162	ProAla	104	175	0.103526	ThrHis	228	406	0.116655	AsnSer	0.100393
163	GlnAla	186	315	0.100733	AsnAla	431	781	0.109072	ValAla	0.100378
164	MetMet	126	214	0.0994878	ValArg	2722	4934	0.108935	ValGly	0.0978914
165	GlnGly	873	1489	0.0976506	LeuMet	446	809	0.108632	GlyTyr	0.0953238
166	ThrLeu	782	1334	0.097582	ProSer	66	120	0.107609	ValArg	0.0948076
167	AsnArg	2526	4416	0.0869354	GlnAla	134	244	0.106961	MetGln	0.0939033
168	LeuGln	1086	1926	0.0807046	LeuTyr	339	618	0.106457	AsnArg	0.0936579
169	ValArg	3944	6995	0.0806803	GlyPhe	717	1311	0.105162	LeuPhe	0.0842872
170	AlaHis	347	616	0.0802798	HisPro	245	450	0.103199	SerHis	0.0835466
171	AsnTyr	122	218	0.0774344	CysGln	96	177	0.101544	ValMet	0.0830726
172	ThrPhe	76	136	0.0768058	ArgVal	1682	3106	0.10087	GlnCys	0.0818674
173	GlnTyr	38	68	0.0768058	GlyLeu	6888	12731	0.100477	LeuTyr	0.0814629
174	LeuPhe	547	982	0.0754069	AsnArg	1725	3189	0.100381	ValSer	0.0796156
175	HisGlu	85	154	0.0714293	ValAla	634	1181	0.0970853	HisPro	0.0789181
176	ValSer	790	1445	0.0672903	LeuPhe	349	656	0.0931675	ThrPhe	0.0786311
177	GlyGln	1873	3434	0.0662686	ValGly	2852	5373	0.0921786	ProAla	0.0785766
178	GlnMet	56	104	0.0606858	ValSer	539	1016	0.091941	MetTyr	0.0774537
179	LeuTyr	473	887	0.0564686	GlnGln	61	116	0.0881178	GlyThr	0.0756683
180	ProCys	25	47	0.0553732	ArgTrp	971	1856	0.0858872	GlnTyr	0.0754235
181	ProGly	470	884	0.0551767	AsnCys	110	211	0.0843562	ProGly	0.069213
182	HisPro	351	661	0.0546367	ProGly	351	675	0.0832493	HisAsp	0.0681906
183	IleAla	2418	4598	0.0504184	MetGln	123	238	0.0805741	ProMet	0.0678378
184	GlyTyr	830	1589	0.0474853	ThrPhe	62	120	0.0804564	ProCys	0.0676887
185	MetPhe	78	150	0.0455344	ProCys	16	31	0.0800042	LeuCys	0.0676537
186	MetThr	299	576	0.0447798	LeuLeu	3449	6683	0.0799677	GlnGln	0.0596215
187	AsnThr	502	968	0.0443594	MetLeu	614	1203	0.0751487	MetPhe	0.0593496
188	AsnLeu	1284	2482	0.0432943	GlnTyr	28	55	0.0740413	LeuLeu	0.0564804
189	ValGln	428	830	0.0418968	AsnSer	343	674	0.0738801	GlyPhe	0.0554909
190	GlnLeu	361	701	0.0413203	MetPhe	63	124	0.0731648	AsnCys	0.0542822
191	CysAla	337	655	0.0409197	CysArg	1011	1990	0.073144	MetCys	0.0534438
192	LeuLeu	4519	8945	0.0329931	GlnArg	459	907	0.0714513	AsnThr	0.0522249
193	GlyThr	3140	6232	0.0318333	ProThr	61	121	0.0697904	MetThr	0.0507368
194	PheAsp	593	1178	0.0314405	HisIle	10	20	0.0662159	GlnArg	0.0506074
195	GlnGln	83	165	0.0311252	LeuThr	1218	2462	0.0616052	GlyLeu	0.0505864
196	GlnArg	689	1374	0.0297636	ProLeu	145	294	0.0602666	MetLeu	0.0460057
197	AsnPhe	131	262	0.0285011	AsnThr	352	714	0.0600904	ValGln	0.0458611
198	AsnCys	151	305	0.0242082	MetThr	203	415	0.0566939	CysArg	0.0428343
199	SerHis	440	891	0.023106	ProGln	40	82	0.0554921	AsnLeu	0.0424439
200	LeuThr	1674	3392	0.0228307	ProAla	68	140	0.0536268	CysAla	0.0423546
201	IleGly	10113	20500	0.0226572	ArgAsn	433	898	0.0504575	LeuThr	0.0422179
202	IleSer	1946	3973	0.0195553	LysHis	1350	2803	0.0499566	ThrHis	0.0418517
203	MetLeu	810	1664	0.0168628	ValGln	286	594	0.0498255	AsnTyr	0.0383518
204	CysArg	1361	2824	0.0125245	CysCys	58	121	0.0478885	IleGly	0.0346799
205	SerLys	157	329	0.00823483	IleGly	6985	14612	0.0467027	ArgTrp	0.029104
206	GlyPhe	830	1749	0.00581936	ValMet	147	308	0.0460125	GlnLeu	0.0265893
207	ValTyr	200	423	0.0042207	GlnCys	29	61	0.0443141	LysHis	0.0237495
208	GlyLeu	7880	16802	0.000696311	CysAla	217	457	0.0437895	IleAla	0.0232751
209	IleArg	9620	20545	0	AsnLeu	840	1778	0.0415934	CysGln	0.018464
210	GlnPhe	34	73	-0.00231287	ThrLys	61	131	0.0353045	ArgVal	0.0169783
211	LysHis	1685	3619	-0.0024576	LeuCys	380	824	0.0311023	IleSer	0.0106286
212	CysMet	74	161	-0.00806308	AsnMet	96	211	0.0252347	ProLeu	0.0102618
213	ValPhe	185	405	-0.0107522	CysGly	904	1995	0.0234715	ProSer	0.00971459
214	MetTyr	71	156	-0.0123352	IleCys	376	830	0.0233557	CysGly	0.00122706
215	CysSer	242	536	-0.0158184	AlaLys	71	159	0.0171071	IleArg	0
216	HisAsp	55	123	-0.0200113	GlnLeu	240	544	0.0118583	ProGln	-0.00280882
217	CysGly	1213	2719	-0.0210173	IleMet	398	920	0.00334117	ArgAsn	-0.00306716
218	ArgTrp	1126	2563	-0.0276791	IleSer	1202	2789	0.00170187	ValTyr	-0.0063554
219	ValLeu	1679	3865	-0.0325677	IleArg	6372	14843	0	IleCys	-0.0135914
220	ThrHis	250	576	-0.0329514	AsnTyr	72	168	-0.000730865	GlnMet	-0.0135976
221	ValThr	647	1501	-0.0359453	ProMet	21	49	-0.000730865	AsnPhe	-0.0154983
222	ProLeu	191	447	-0.0397431	LeuHis	1129	2653	-0.00379739	CysSer	-0.0198073
223	IleMet	549	1306	-0.0468398	IleAla	1399	3288	-0.00386817	IleMet	-0.0217493
224	IleTyr	425	1017	-0.0494009	MetCys	61	144	-0.00578674	ValLeu	-0.0243209
225	IleCys	511	1226	-0.0505385	CysTyr	41	98	-0.0111963	SerLys	-0.0246262
226	AsnHis	424	1018	-0.0508508	AsnHis	304	728	-0.0120119	ValPhe	-0.0302107
227	ArgAsn	529	1287	-0.0565918	ValLeu	1160	2804	-0.0160741	AsnHis	-0.0314314
228	GlnThr	120	294	-0.059635	ValTyr	109	264	-0.0169315	ValThr	-0.0325102
229	ProGln	48	118	-0.0611097	IlePhe	289	705	-0.0200454	AlaLys	-0.0365105
230	IleGln	894	2198	-0.0611591	ProHis	51	125	-0.0220939	ProThr	-0.0376263
231	ValCys	203	500	-0.0619429	CysSer	165	406	-0.0237962	CysMet	-0.0384236
232	CysGln	115	285	-0.0646159	ValThr	430	1071	-0.0290751	CysTyr	-0.0423424
233	ArgVal	1746	4350	-0.0669139	IleGln	619	1586	-0.0413666	IleGln	-0.0512629
234	CysTyr	51	129	-0.0734885	GlyHis	2082	5352	-0.0427895	GlnThr	-0.0571589
235	MetLys	94	240	-0.0775523	ArgIle	44	114	-0.0462063	IleTyr	-0.0628594
236	ProSer	73	191	-0.0881794	ValPhe	103	269	-0.0496691	CysCys	-0.0634269
237	AlaLys	78	205	-0.0901282	GlnThr	81	214	-0.0546828	LeuHis	-0.064141
238	LysLys	506	1422	-0.119218	SerLys	88	234	-0.0574873	ValCys	-0.0646553
239	IleLeu	3801	10698	-0.119874	AsnPhe	70	187	-0.0594976	GlnPhe	-0.0657467
240	MetHis	236	670	-0.123632	CysThr	144	390	-0.0654562	IlePhe	-0.0768124
241	LeuHis	1306	3715	-0.124485	ValCys	143	389	-0.0673676	ThrLys	-0.0846621
242	IleThr	1412	4054	-0.128518	CysMet	48	131	-0.0687841	IleLeu	-0.0968393
243	GluSer	347	1007	-0.133169	IleLeu	2798	7725	-0.0738049	LysLys	-0.0981829
244	GluArg	1669	4844	-0.133217	IleTyr	260	722	-0.0763179	GlyHis	-0.0993044
245	IlePhe	357	1037	-0.133579	LysLys	349	971	-0.0771479	CysThr	-0.0998412
246	CysThr	176	512	-0.134226	MetHis	185	524	-0.0849136	MetHis	-0.104273
247	GlnLys	40	117	-0.136595	GlnMet	27	77	-0.087881	MetLys	-0.109513
248	ProThr	57	170	-0.145043	AlaIle	7	20	-0.088686	IleThr	-0.120022
249	GluGly	1701	5108	-0.148016	ProTyr	15	43	-0.0901313	GluArg	-0.120251
250	GlyLys	839	2532	-0.150171	ArgPro	1390	4090	-0.101463	GlyLys	-0.126565
251	GlyHis	2335	7139	-0.155819	CysPhe	39	115	-0.102387	ProTyr	-0.131638
252	GluAla	398	1221	-0.157302	GlyLys	633	1869	-0.10296	ProHis	-0.137313
253	ProLys	23	73	-0.172064	GluArg	1177	3510	-0.107285	GluGly	-0.138302
254	ProTyr	11	35	-0.173144	IleThr	963	2900	-0.111526	GluAla	-0.140002
255	CysCys	62	198	-0.174742	ArgGlu	368	1119	-0.115736	ArgPro	-0.1467
256	AsnLys	137	439	-0.176213	GluGln	132	407	-0.121775	GluSer	-0.153112
257	CysLeu	456	1493	-0.185564	GluAla	278	859	-0.122702	CysLeu	-0.164205
258	LeuLys	424	1393	-0.187054	ValHis	375	1173	-0.128021	ArgGlu	-0.165685
259	GluCys	101	334	-0.189894	GluGly	1181	3699	-0.128589	GluGln	-0.166101
260	ProPhe	13	43	-0.189994	GlnPhe	22	69	-0.12918	ArgIle	-0.167306
261	ArgPro	1665	5532	-0.191937	MetLys	53	171	-0.141474	LeuLys	-0.16934
262	ThrLys	57	195	-0.204629	GluMet	68	220	-0.142668	AsnLys	-0.170622
263	MetIle	11	38	-0.20886	CysLeu	355	1149	-0.142846	ValHis	-0.171152
264	GluGln	182	631	-0.210427	ArgAsp	209	686	-0.148932	CysPhe	-0.17632
265	ValHis	490	1714	-0.214284	LeuLys	294	971	-0.151626	GlnLys	-0.189179
266	ArgGlu	452	1586	-0.215634	GlnHis	64	215	-0.159013	ProLys	-0.203439
267	GluThr	278	1039	-0.24304	AsnLys	96	327	-0.165031	GluMet	-0.204966
268	CysPhe	40	152	-0.250253	GluSer	215	746	-0.173054	ProPhe	-0.212404
269	ProHis	50	191	-0.252532	GluPhe	65	229	-0.179676	GlnHis	-0.215771
270	CysLys	56	216	-0.256735	CysHis	123	446	-0.192184	GluPhe	-0.223107
271	GluLeu	724	2798	-0.257578	ProLys	11	44	-0.234814	GluCys	-0.23005
272	GluPhe	73	288	-0.266539	ProPhe	8	32	-0.234814	ArgAsp	-0.230561
273	GluMet	83	328	-0.267265	GluTyr	46	186	-0.239509	GluThr	-0.243958
274	GlnHis	87	348	-0.272529	GlnLys	31	126	-0.241763	GluLeu	-0.252264
275	ArgIle	47	195	-0.288406	IleHis	803	3270	-0.242586	IleHis	-0.266716
276	IleHis	1091	4552	-0.290846	GluThr	192	786	-0.244875	CysLys	-0.267507
277	ValLys	143	611	-0.301174	GluLeu	494	2032	-0.246951	GluTyr	-0.270644
278	GluTyr	61	261	-0.30178	ValLys	99	419	-0.259333	ValLys	-0.280254
279	ArgAsp	217	951	-0.31219	AspGln	32	136	-0.261143	CysHis	-0.28698
280	AspMet	22	99	-0.323681	GluCys	53	230	-0.270206	AspGln	-0.295077
281	AspGly	356	1614	-0.326922	CysLys	38	168	-0.27828	AspGly	-0.305111
282	AspArg	339	1539	-0.327508	AlaTrp	105	466	-0.279951	AspArg	-0.327298
283	AspGln	45	205	-0.32901	AspGly	254	1136	-0.283299	AlaTrp	-0.330569
284	AspCys	17	80	-0.34311	SerVal	240	1106	-0.296298	IleLys	-0.359937
285	GluHis	230	1160	-0.373199	IleLys	245	1137	-0.299348	AspMet	-0.373243
286	AspAla	78	398	-0.378257	GluLys	63	295	-0.303236	AspAla	-0.376845
287	AlaTrp	124	637	-0.381187	AspArg	226	1118	-0.327087	GluLys	-0.382222
288	CysHis	118	607	-0.381776	SerAsn	66	354	-0.362213	GluHis	-0.383351
289	AsnTrp	202	1077	-0.397333	SerTrp	127	688	-0.366539	AspCys	-0.388748
290	AlaVal	190	1031	-0.404974	AspAla	51	282	-0.375433	SerTrp	-0.390352
291	SerTrp	177	981	-0.414165	AspPhe	12	67	-0.379648	SerVal	-0.391613
292	IleLys	290	1631	-0.420525	LysVal	862	4882	-0.385845	AlaVal	-0.40963
293	AspSer	55	320	-0.435256	AsnVal	247	1406	-0.388042	AsnTrp	-0.410818
294	AsnAsn	100	582	-0.435392	GluHis	157	905	-0.393503	AsnVal	-0.414127
295	AsnVal	339	1995	-0.440212	AlaAsp	29	168	-0.395665	AspSer	-0.41729
296	GlnIle	5	30	-0.44862	AspSer	38	222	-0.399323	SerAsn	-0.421145
297	ThrTrp	111	675	-0.45445	ThrVal	132	772	-0.399797	LysVal	-0.433656
298	GluLys	68	420	-0.461209	LysAsn	244	1457	-0.408824	ThrTrp	-0.43557
299	SerAsn	71	458	-0.480076	AlaAsn	35	209	-0.408832	AlaIle	-0.447409
300	LysTrp	640	4131	-0.480344	ThrAsn	38	229	-0.412806	LysAsn	-0.450225
301	LysVal	1067	6905	-0.481468	AlaVal	128	774	-0.414285	LysTrp	-0.454686
302	ThrAsp	33	214	-0.482369	ThrTrp	87	529	-0.41669	ThrVal	-0.459431
303	SerVal	244	1599	-0.486928	AspMet	12	74	-0.422805	AsnAsn	-0.460758
304	LysAsn	293	1941	-0.491627	AsnTrp	133	823	-0.424302	AspThr	-0.464431
305	AspThr	49	333	-0.502717	AspThr	42	261	-0.426145	AspLeu	-0.481217
306	ThrVal	159	1122	-0.519065	LysTrp	485	3034	-0.429028	AspPhe	-0.481965
307	AspLeu	122	863	-0.52012	GlyVal	1471	9261	-0.431799	GlyVal	-0.485361
308	ThrPro	179	1287	-0.527194	AspCys	12	76	-0.434386	GlyTrp	-0.502309
309	GlyVal	1753	12949	-0.538923	GlyAsn	448	2850	-0.436321	SerPro	-0.507805
310	AspLys	18	133	-0.539048	AspLeu	100	645	-0.442314	ThrIle	-0.507815
311	GlyTrp	1081	8007	-0.540113	SerPro	216	1405	-0.445977	GlyAsn	-0.511395
312	SerGlu	84	631	-0.546219	MetAsp	23	155	-0.461358	AlaAsn	-0.512969
313	AspTyr	10	76	-0.551283	GlyTrp	878	5960	-0.464506	LeuTrp	-0.519274
314	LeuAsn	255	1948	-0.553518	MetVal	128	878	-0.469039	LeuVal	-0.524898
315	MetTrp	97	744	-0.55527	LeuVal	701	4860	-0.473672	MetVal	-0.526408
316	AlaPro	187	1443	-0.557894	LeuTrp	433	3017	-0.475841	ThrPro	-0.528884
317	LeuTrp	547	4268	-0.562706	GlyIle	49	343	-0.477852	MetIle	-0.529549
318	SerPro	250	1982	-0.569633	AsnAsn	52	371	-0.486125	ThrAsp	-0.538363
319	CysVal	132	1059	-0.574791	GlnVal	62	446	-0.489697	AspLys	-0.539524
320	LeuVal	865	6961	-0.576124	GlnAsn	19	140	-0.500129	ThrAsn	-0.542385
321	LeuIle	32	262	-0.58362	GlnTrp	35	260	-0.503659	AlaPro	-0.542433
322	MetVal	147	1204	-0.583778	CysGlu	37	277	-0.507032	SerGlu	-0.542928
323	AspPhe	10	82	-0.584283	ValTrp	170	1273	-0.507134	MetTrp	-0.554141
324	GlyAsn	464	3824	-0.586469	ThrIle	4	30	-0.507815	CysVal	-0.563513
325	SerIle	8	67	-0.593454	CysTrp	63	479	-0.513749	AspTyr	-0.566102
326	AlaGlu	43	365	-0.599293	MetAsn	32	246	-0.518539	ValTrp	-0.566496
327	ThrGlu	46	393	-0.602104	AlaPro	136	1066	-0.526972	MetAsp	-0.569229
328	ValAsn	93	805	-0.607782	LysGlu	234	1838	-0.527884	ThrGlu	-0.569706
329	GlnGlu	28	247	-0.616008	ThrPro	114	901	-0.530574	CysTrp	-0.569873
330	LysPro	1002	8854	-0.616741	ProVal	29	232	-0.535844	LeuAsn	-0.574707
331	AlaAsn	32	283	-0.617105	ThrGlu	37	297	-0.537309	GlyIle	-0.585186
332	ValTrp	210	1895	-0.625859	SerGlu	57	460	-0.539637	GlnVal	-0.587553
333	CysTrp	75	677	-0.625996	AspLys	13	105	-0.54	ProVal	-0.589464
334	AsnPro	273	2484	-0.629458	CysVal	91	756	-0.552234	LysPro	-0.590227
335	AspHis	37	341	-0.635022	MetTrp	62	516	-0.553012	GlnAsn	-0.591248
336	ProVal	36	338	-0.643083	ProTrp	17	142	-0.554594	ValAsn	-0.594023
337	MetPro	156	1469	-0.644366	ValVal	250	2094	-0.555791	AlaGlu	-0.599284
338	ValVal	334	3161	-0.646547	LysIle	18	152	-0.559325	ValVal	-0.601169
339	LysAsp	158	1549	-0.661863	LysPro	762	6500	-0.563712	LysGlu	-0.601987
340	LysIle	28	277	-0.665791	AsnAsp	37	319	-0.568343	LeuIle	-0.602689
341	LeuPro	905	8968	-0.666516	MetGlu	34	294	-0.569622	GlnGlu	-0.607452
342	AsnGlu	76	754	-0.667027	GlyGlu	397	3488	-0.57654	LysIle	-0.612558
343	GlnPro	76	762	-0.67161	ValAsn	65	576	-0.580263	AspHis	-0.612612
344	ThrAsn	29	291	-0.671964	AspTyr	8	71	-0.580922	MetPro	-0.62194
345	LysGlu	261	2644	-0.67609	GlyAsp	219	1952	-0.58279	MetAsn	-0.624042
346	MetAsp	26	264	-0.6771	LeuGlu	196	1750	-0.583536	LysAsp	-0.630482
347	GlnAsn	18	185	-0.682368	AspHis	30	272	-0.590202	GlyGlu	-0.638901
348	GlnVal	60	621	-0.685409	ThrAsp	13	119	-0.594358	GlyPro	-0.640434
349	GlyPro	1572	16290	-0.685937	GlyPro	1326	12154	-0.59493	LeuPro	-0.642207
350	GlyIle	48	505	-0.692519	LeuAsn	161	1479	-0.595896	GlnIle	-0.642747
351	IleVal	812	8611	-0.695966	GlnGlu	16	148	-0.598896	AlaAsp	-0.645883
352	LeuAsp	140	1489	-0.697236	LysAsp	114	1055	-0.599102	AsnPro	-0.646684
353	GlyGlu	460	4938	-0.701262	AlaGlu	31	287	-0.599274	AsnGlu	-0.646889
354	MetAsn	35	401	-0.729545	MetPro	114	1056	-0.599513	MetGlu	-0.653674
355	LeuGlu	223	2558	-0.730065	AsnIle	7	65	-0.600569	GlnTrp	-0.655424
356	ValGlu	107	1240	-0.734507	ValAsp	45	431	-0.614019	CysGlu	-0.65624
357	ValAsp	56	650	-0.735194	LeuPro	675	6523	-0.617898	LeuGlu	-0.6568
358	SerAsp	31	360	-0.73541	SerAsp	24	232	-0.618031	ProTrp	-0.657091
359	ValPro	335	3899	-0.736377	CysAsn	24	232	-0.618031	IleVal	-0.661971
360	IleTrp	433	5041	-0.736498	LeuIle	20	195	-0.621759	AsnAsp	-0.668604
361	MetGlu	40	467	-0.737726	AsnGlu	51	503	-0.626752	ValAsp	-0.674607
362	ProPro	39	460	-0.742162	ProGlu	9	89	-0.627902	SerAsp	-0.67672
363	GlnAsp	10	118	-0.742351	IleVal	594	5875	-0.627976	GlyAsp	-0.690413
364	IleAsn	202	2396	-0.744604	AspIle	2	20	-0.632754	IleAsn	-0.693553
365	GluAsn	50	598	-0.7482	IleAsn	163	1667	-0.642502	LeuAsp	-0.694428
366	CysIle	4	48	-0.74965	AsnPro	160	1719	-0.66391	GlnPro	-0.699846
367	ProTrp	18	221	-0.759589	IleTrp	317	3545	-0.681311	IleTrp	-0.708904
368	AsnAsp	35	439	-0.768865	ValPro	251	2812	-0.682096	ValPro	-0.709237
369	IlePro	818	10610	-0.783431	LeuAsp	93	1065	-0.691621	ValGlu	-0.720141
370	CysPro	110	1465	-0.794914	ProPro	26	306	-0.703502	ProPro	-0.722832
371	GlyAsp	210	2817	-0.798036	ValGlu	71	840	-0.705775	CysAsn	-0.728646
372	AspAsn	13	176	-0.802038	IlePro	638	7607	-0.709147	GluAsn	-0.736993
373	CysGlu	31	423	-0.805448	GluAsn	36	446	-0.725786	AspIle	-0.739657
374	AlaIle	3	41	-0.806132	GlnPro	44	548	-0.728082	IlePro	-0.746289
375	GlnTrp	30	411	-0.807189	GluTrp	74	925	-0.729664	ProIle	-0.746697
376	GluPro	192	2692	-0.817243	CysPro	86	1116	-0.74592	CysIle	-0.748174
377	GluTrp	88	1252	-0.823591	IleIle	16	208	-0.746697	CysPro	-0.770417
378	GluVal	141	2024	-0.82746	CysIle	2	26	-0.746697	GluTrp	-0.776627
379	AspTrp	30	435	-0.831837	ProIle	1	13	-0.746697	GluVal	-0.788159
380	CysAsn	24	354	-0.839261	GluVal	108	1411	-0.748857	IleIle	-0.817325
381	AspIle	2	30	-0.84656	ValIle	6	81	-0.763088	GlnAsp	-0.824053
382	IleGlu	202	3128	-0.860384	GluGlu	44	611	-0.775343	AspAsn	-0.829763
383	AspVal	43	689	-0.87522	GluAsp	23	322	-0.778882	GluGlu	-0.831121
384	CysAsp	17	276	-0.880929	CysAsp	13	185	-0.785982	CysAsp	-0.833456
385	GluGlu	50	823	-0.886899	ProAsp	3	47	-0.827731	GluPro	-0.847799
386	IleIle	18	297	-0.887953	AspVal	32	507	-0.832612	AspVal	-0.853916
387	AlaAsp	16	269	-0.896101	GlnIle	1	16	-0.836874	GluAsp	-0.856155
388	GluAsp	28	513	-0.933428	MetIle	2	33	-0.850238	IleGlu	-0.860191
389	ProAsp	3	57	-0.949223	IleAsp	75	1252	-0.855297	ValIle	-0.867293
390	IleAsp	94	1824	-0.958366	AspGlu	11	184	-0.856179	ProGlu	-0.887746
391	ValIle	6	120	-0.971499	AspAsn	9	151	-0.857489	ProAsp	-0.888477
392	AspAsp	8	161	-0.974205	IleGlu	128	2160	-0.859998	IleAsp	-0.906832
393	ProAsn	5	103	-0.984336	GluPro	111	1954	-0.878356	AsnIle	-0.925411
394	AspPro	31	885	-1.12605	GlnAsp	4	75	-0.905755	AspTrp	-0.942548
395	ProGlu	6	180	-1.14759	GluIle	3	57	-0.911508	SerIle	-0.991041
396	GluIle	2	61	-1.15477	ProAsn	3	71	-1.00689	ProAsn	-0.995614
397	AspGlu	8	288	-1.22677	AspTrp	12	316	-1.05326	GluIle	-1.03314
398	AsnIle	2	76	-1.25025	AspPro	21	633	-1.11194	AspGlu	-1.04148
399	ThrIle	0	37		AspAsp	3	97	-1.1424	AspAsp	-1.0583
400	ProIle	0	18		SerIle	1	57	-1.38863	AspPro	-1.11899

## Sheet: Epi LIB 3-37C
Rank	Mut 105	Mut 220	Double mutant	Mut 105 fitness	Mut 220 fitness	Double mutant fitness	Mut 105 error	Mut 220 error	Double mutant error	Epistasis	Significance	Positive sign epistasis	Negative sign epistasis	Reciprocal positive	Reciprocal negative	Cutoffs for statistically non-neutral Fi
1	Tyr	Gly	TyrGly	1.08525	0.0346799	1.279	0.0540761	0.0120227	0.0433156	0.15907	X					0.0902614
2	Tyr	Ser	TyrSer	1.08525	0.0106286	1.27352	0.0540761	0.00892674	0.0644493	0.177635	X					-0.0902614
3	Tyr	Gln	TyrGln	1.08525	-0.0512629	1.253	0.0540761	0.00989624	0.039775	0.219013	X
4	Tyr	Ala	TyrAla	1.08525	0.0232751	1.24347	0.0540761	0.0271433	0.0664298	0.134946
5	Tyr	Tyr	TyrTyr	1.08525	-0.0628594	1.23007	0.0540761	0.0134585	0.0349808	0.207677	X
6	Trp	Ala	TrpAla	0.985036	0.0232751	1.21856	0.0608496	0.0271433	0.0504729	0.210251	X
7	Trp	Gly	TrpGly	0.985036	0.0346799	1.21195	0.0608496	0.0120227	0.0632521	0.19223	X
8	Trp	Ser	TrpSer	0.985036	0.0106286	1.2043	0.0608496	0.00892674	0.0725256	0.208634	X
9	Tyr	Met	TyrMet	1.08525	-0.0217493	1.20103	0.0540761	0.0250905	0.0388009	0.137528	X
10	Tyr	Leu	TyrLeu	1.08525	-0.0968393	1.18631	0.0540761	0.0230344	0.0554958	0.197901	X	X
11	Phe	Gly	PheGly	0.973418	0.0346799	1.18225	0.0597766	0.0120227	0.0636335	0.174156	X
12	Phe	Ala	PheAla	0.973418	0.0232751	1.18021	0.0597766	0.0271433	0.0584831	0.183514	X
13	Tyr	Thr	TyrThr	1.08525	-0.120022	1.17119	0.0540761	0.00849609	0.0551734	0.205962	X	X
14	Phe	Ser	PheSer	0.973418	0.0106286	1.17119	0.0597766	0.00892674	0.0776751	0.18714	X
15	Tyr	Cys	TyrCys	1.08525	-0.0135914	1.17085	0.0540761	0.0369471	0.0614631	0.0991915
16	Trp	Gln	TrpGln	0.985036	-0.0512629	1.15457	0.0608496	0.00989624	0.0795222	0.220797	X
17	Phe	Gln	PheGln	0.973418	-0.0512629	1.15036	0.0597766	0.00989624	0.0867387	0.228207	X
18	Trp	Met	TrpMet	0.985036	-0.0217493	1.14932	0.0608496	0.0250905	0.0487544	0.186038	X
19	His	Ala	HisAla	0.868531	0.0232751	1.13313	0.0595035	0.0271433	0.00828582	0.241321	X
20	Tyr	Phe	TyrPhe	1.08525	-0.0768124	1.12278	0.0540761	0.0567671	0.0392143	0.114343
21	Trp	Cys	TrpCys	0.985036	-0.0135914	1.11586	0.0608496	0.0369471	0.0383172	0.144413	X
22	Phe	Met	PheMet	0.973418	-0.0217493	1.10671	0.0597766	0.0250905	0.0601586	0.155038	X
23	Trp	Thr	TrpThr	0.985036	-0.120022	1.10163	0.0608496	0.00849609	0.0580253	0.236611	X	X
24	Phe	Cys	PheCys	0.973418	-0.0135914	1.09648	0.0597766	0.0369471	0.0609324	0.136655
25	Trp	Phe	TrpPhe	0.985036	-0.0768124	1.09554	0.0608496	0.0567671	0.112798	0.187318
26	His	Gly	HisGly	0.868531	0.0346799	1.09248	0.0595035	0.0120227	0.0696197	0.189267	X
27	Tyr	Arg	TyrArg	1.08525	0	1.08525	0.0540761	0	0.0540761	0
28	His	Gln	HisGln	0.868531	-0.0512629	1.08479	0.0595035	0.00989624	0.0870475	0.267521	X
29	Trp	Tyr	TrpTyr	0.985036	-0.0628594	1.08473	0.0608496	0.0134585	0.0593298	0.162558	X
30	Trp	Leu	TrpLeu	0.985036	-0.0968393	1.08388	0.0608496	0.0230344	0.0872938	0.195688	X	X
31	Tyr	His	TyrHis	1.08525	-0.266716	1.07372	0.0540761	0.0241301	0.0799435	0.255182	X	X
32	Phe	Leu	PheLeu	0.973418	-0.0968393	1.05794	0.0597766	0.0230344	0.0746137	0.181362	X	X
33	His	Phe	HisPhe	0.868531	-0.0768124	1.05704	0.0595035	0.0567671	0.130485	0.265317	X
34	His	Ser	HisSer	0.868531	0.0106286	1.05557	0.0595035	0.00892674	0.0648554	0.176409	X
35	Phe	Tyr	PheTyr	0.973418	-0.0628594	1.05224	0.0597766	0.0134585	0.0666423	0.141684	X
36	Phe	Thr	PheThr	0.973418	-0.120022	1.04634	0.0597766	0.00849609	0.0675768	0.192943	X	X
37	His	Cys	HisCys	0.868531	-0.0135914	1.03297	0.0595035	0.0369471	0.0345028	0.178028	X
38	His	Tyr	HisTyr	0.868531	-0.0628594	1.01783	0.0595035	0.0134585	0.0972344	0.212159	X
39	Phe	Phe	PhePhe	0.973418	-0.0768124	1.01575	0.0597766	0.0567671	0.0451663	0.119142
40	Trp	Arg	TrpArg	0.985036	0	0.985036	0.0608496	0	0.0608496	0
41	His	Thr	HisThr	0.868531	-0.120022	0.976755	0.0595035	0.00849609	0.105073	0.228246	X	X
42	Phe	Arg	PheArg	0.973418	0	0.973418	0.0597766	0	0.0597766	0
43	His	Met	HisMet	0.868531	-0.0217493	0.972729	0.0595035	0.0250905	0.0395698	0.125948	X
44	His	Leu	HisLeu	0.868531	-0.0968393	0.963266	0.0595035	0.0230344	0.0740995	0.191575	X	X
45	Trp	His	TrpHis	0.985036	-0.266716	0.938939	0.0608496	0.0241301	0.0967233	0.22062	X	X
46	Arg	Arg	ArgArg	0.909167	0	0.909167	0.0695422	0	0.0695422	0
47	Phe	His	PheHis	0.973418	-0.266716	0.896074	0.0597766	0.0241301	0.101205	0.189372	X	X
48	His	Arg	HisArg	0.868531	0	0.868531	0.0595035	0	0.0595035	0
49	Tyr	Lys	TyrLys	1.08525	-0.359937	0.861066	0.0540761	0.0605882	0.105924	0.135751		X
50	Arg	Ala	ArgAla	0.909167	0.0232751	0.850306	0.0695422	0.0271433	0.0649609	-0.0821358
51	Arg	Gly	ArgGly	0.909167	0.0346799	0.839107	0.0695422	0.0120227	0.0768069	-0.10474
52	His	His	HisHis	0.868531	-0.266716	0.818532	0.0595035	0.0241301	0.117866	0.216718	X	X
53	Arg	Ser	ArgSer	0.909167	0.0106286	0.784793	0.0695422	0.00892674	0.0623451	-0.135002
54	Arg	Met	ArgMet	0.909167	-0.0217493	0.755965	0.0695422	0.0250905	0.0517407	-0.131453
55	Arg	Gln	ArgGln	0.909167	-0.0512629	0.742502	0.0695422	0.00989624	0.0868556	-0.115402
56	Arg	Cys	ArgCys	0.909167	-0.0135914	0.72915	0.0695422	0.0369471	0.0586797	-0.166426	X
57	Arg	Tyr	ArgTyr	0.909167	-0.0628594	0.713943	0.0695422	0.0134585	0.0838097	-0.132364
58	Tyr	Val	TyrVal	1.08525	-0.661971	0.678908	0.0540761	0.0339955	0.063238	0.255627	X	X
59	Tyr	Asn	TyrAsn	1.08525	-0.693553	0.653446	0.0540761	0.0510511	0.1304	0.261747	X	X
60	Arg	Phe	ArgPhe	0.909167	-0.0768124	0.643595	0.0695422	0.0567671	0.0748673	-0.188759
61	Tyr	Trp	TyrTrp	1.08525	-0.708904	0.640206	0.0540761	0.0275933	0.0610704	0.263858	X	X
62	Arg	Leu	ArgLeu	0.909167	-0.0968393	0.634003	0.0695422	0.0230344	0.082748	-0.178324	X	X
63	Arg	Thr	ArgThr	0.909167	-0.120022	0.62652	0.0695422	0.00849609	0.0687426	-0.162625	X	X
64	Trp	Lys	TrpLys	0.985036	-0.359937	0.606411	0.0608496	0.0605882	0.0641595	-0.0186887		X
65	Phe	Lys	PheLys	0.973418	-0.359937	0.586005	0.0597766	0.0605882	0.0726988	-0.0274762		X
66	His	Lys	HisLys	0.868531	-0.359937	0.550962	0.0595035	0.0605882	0.121316	0.0423684		X
67	Ala	Arg	AlaArg	0.547603	0	0.547603	0.0464388	0	0.0464388	0
68	Ser	Arg	SerArg	0.536783	0	0.536783	0.0644179	0	0.0644179	0
69	Gly	Arg	GlyArg	0.464295	0	0.464295	0.0523181	0	0.0523181	0
70	Thr	Arg	ThrArg	0.460689	0	0.460689	0.0548819	0	0.0548819	0
71	Arg	His	ArgHis	0.909167	-0.266716	0.460435	0.0695422	0.0241301	0.0725153	-0.182016	X	X
72	Trp	Val	TrpVal	0.985036	-0.661971	0.440353	0.0608496	0.0339955	0.0647976	0.117288		X
73	Phe	Val	PheVal	0.973418	-0.661971	0.41236	0.0597766	0.0339955	0.0855477	0.100913		X
74	Trp	Asn	TrpAsn	0.985036	-0.693553	0.399941	0.0608496	0.0510511	0.0573099	0.108459		X
75	Trp	Trp	TrpTrp	0.985036	-0.708904	0.396776	0.0608496	0.0275933	0.0511153	0.120644		X
76	Phe	Trp	PheTrp	0.973418	-0.708904	0.381727	0.0597766	0.0275933	0.0702913	0.117213		X
77	Tyr	Ile	TyrIle	1.08525	-0.817325	0.36577	0.0540761	0.0706277	0.074027	0.0978429		X
78	Lys	Arg	LysArg	0.364092	0	0.364092	0.0340829	0	0.0340829	0
79	Tyr	Glu	TyrGlu	1.08525	-0.860191	0.363751	0.0540761	0.00019322	0.0708134	0.13869	X	X
80	Phe	Asn	PheAsn	0.973418	-0.693553	0.360884	0.0597766	0.0510511	0.0651139	0.0810192		X
81	Ala	Met	AlaMet	0.547603	-0.0217493	0.355843	0.0464388	0.0250905	0.0036477	-0.170011	X
82	Ala	Ser	AlaSer	0.547603	0.0106286	0.352929	0.0464388	0.00892674	0.0242726	-0.205302	X
83	Ala	Gly	AlaGly	0.547603	0.0346799	0.339252	0.0464388	0.0120227	0.0176314	-0.24303	X
84	Ser	Ser	SerSer	0.536783	0.0106286	0.334489	0.0644179	0.00892674	0.00233152	-0.212923	X
85	Ser	Ala	SerAla	0.536783	0.0232751	0.334222	0.0644179	0.0271433	0.00469062	-0.225836	X
86	Arg	Lys	ArgLys	0.909167	-0.359937	0.331838	0.0695422	0.0605882	0.0796354	-0.217392	X	X
87	Ser	Gly	SerGly	0.536783	0.0346799	0.328033	0.0644179	0.0120227	0.0275368	-0.243429	X
88	Ala	Gln	AlaGln	0.547603	-0.0512629	0.326612	0.0464388	0.00989624	0.0130499	-0.169727	X
89	His	Val	HisVal	0.868531	-0.661971	0.324735	0.0595035	0.0339955	0.0374606	0.118176		X
90	Ala	Ala	AlaAla	0.547603	0.0232751	0.323999	0.0464388	0.0271433	0.0270366	-0.246879	X
91	Ser	Gln	SerGln	0.536783	-0.0512629	0.301908	0.0644179	0.00989624	0.0486027	-0.183611	X
92	Thr	Gly	ThrGly	0.460689	0.0346799	0.290406	0.0548819	0.0120227	0.0229968	-0.204964	X
93	Thr	Ser	ThrSer	0.460689	0.0106286	0.288036	0.0548819	0.00892674	0.0215854	-0.183282	X
94	Ala	Cys	AlaCys	0.547603	-0.0135914	0.28698	0.0464388	0.0369471	0.0728421	-0.247031	X
95	Lys	Ala	LysAla	0.364092	0.0232751	0.281408	0.0340829	0.0271433	0.00222469	-0.105959	X
96	Thr	Ala	ThrAla	0.460689	0.0232751	0.280941	0.0548819	0.0271433	0.0116074	-0.203023	X
97	Tyr	Pro	TyrPro	1.08525	-0.746289	0.278258	0.0540761	0.0371421	0.00379569	-0.0607046		X
98	Ser	Met	SerMet	0.536783	-0.0217493	0.276135	0.0644179	0.0250905	0.0189912	-0.238898	X
99	His	Asn	HisAsn	0.868531	-0.693553	0.274301	0.0595035	0.0510511	0.0322467	0.0993239		X
100	Ala	Tyr	AlaTyr	0.547603	-0.0628594	0.270588	0.0464388	0.0134585	0.030117	-0.214155	X
101	Lys	Gly	LysGly	0.364092	0.0346799	0.26952	0.0340829	0.0120227	0.0111727	-0.129251	X
102	Tyr	Asp	TyrAsp	1.08525	-0.906832	0.268525	0.0540761	0.0515344	0.0953412	0.0901047		X
103	Lys	Ser	LysSer	0.364092	0.0106286	0.268394	0.0340829	0.00892674	0.0151681	-0.106326	X
104	Ser	Phe	SerPhe	0.536783	-0.0768124	0.252379	0.0644179	0.0567671	0.000170082	-0.207592	X
105	Thr	Met	ThrMet	0.460689	-0.0217493	0.244601	0.0548819	0.0250905	0.053446	-0.194339	X
106	His	Trp	HisTrp	0.868531	-0.708904	0.240559	0.0595035	0.0275933	0.0539399	0.0809326		X
107	Ser	Cys	SerCys	0.536783	-0.0135914	0.238859	0.0644179	0.0369471	0.0236512	-0.284332	X
108	Phe	Ile	PheIle	0.973418	-0.817325	0.238402	0.0597766	0.0706277	0.0874511	0.082309		X
109	Lys	Gln	LysGln	0.364092	-0.0512629	0.238114	0.0340829	0.00989624	0.0385866	-0.0747144
110	Ala	Leu	AlaLeu	0.547603	-0.0968393	0.235027	0.0464388	0.0230344	0.017202	-0.215736	X	X
111	Pro	Arg	ProArg	0.217343	0	0.217343	0.0108555	0	0.0108555	0
112	Ser	Thr	SerThr	0.536783	-0.120022	0.211642	0.0644179	0.00849609	0.0224497	-0.205119	X	X
113	Gly	Ala	GlyAla	0.464295	0.0232751	0.210705	0.0523181	0.0271433	0.0166287	-0.276865	X
114	Met	Arg	MetArg	0.207692	0	0.207692	0.0168156	0	0.0168156	0
115	Trp	Glu	TrpGlu	0.985036	-0.860191	0.206712	0.0608496	0.00019322	0.0710246	0.0818673		X
116	Ala	Thr	AlaThr	0.547603	-0.120022	0.203421	0.0464388	0.00849609	0.0192578	-0.22416	X	X
117	Trp	Asp	TrpAsp	0.985036	-0.906832	0.20203	0.0608496	0.0515344	0.0639845	0.123826		X
118	Lys	Met	LysMet	0.364092	-0.0217493	0.201628	0.0340829	0.0250905	0.011347	-0.140714	X
119	Gly	Gly	GlyGly	0.464295	0.0346799	0.197287	0.0523181	0.0120227	0.0312956	-0.301688	X
120	Ser	Leu	SerLeu	0.536783	-0.0968393	0.194719	0.0644179	0.0230344	0.0350899	-0.245225	X	X
121	Thr	Cys	ThrCys	0.460689	-0.0135914	0.194249	0.0548819	0.0369471	0.0234354	-0.252848	X
122	Trp	Pro	TrpPro	0.985036	-0.746289	0.189563	0.0608496	0.0371421	0.0185426	-0.0491837		X
123	Phe	Pro	PhePro	0.973418	-0.746289	0.187282	0.0597766	0.0371421	0.0309944	-0.0398473		X
124	Gly	Ser	GlySer	0.464295	0.0106286	0.185331	0.0523181	0.00892674	0.0274401	-0.289593	X
125	Leu	Arg	LeuArg	0.184823	0	0.184823	0.022566	0	0.022566	0
126	Leu	Gly	LeuGly	0.184823	0.0346799	0.182963	0.022566	0.0120227	0.0105873	-0.0365399
127	Ala	Phe	AlaPhe	0.547603	-0.0768124	0.180524	0.0464388	0.0567671	0.000553955	-0.290266	X
128	Trp	Ile	TrpIle	0.985036	-0.817325	0.180153	0.0608496	0.0706277	0.0540363	0.0124421		X
129	Leu	Ala	LeuAla	0.184823	0.0232751	0.179761	0.022566	0.0271433	0.00418769	-0.0283375
130	Met	Gly	MetGly	0.207692	0.0346799	0.176927	0.0168156	0.0120227	0.00174468	-0.0654444	X
131	Thr	Gln	ThrGln	0.460689	-0.0512629	0.176734	0.0548819	0.00989624	0.039088	-0.232693	X
132	Lys	Tyr	LysTyr	0.364092	-0.0628594	0.175541	0.0340829	0.0134585	0.00824353	-0.125691	X
133	Phe	Glu	PheGlu	0.973418	-0.860191	0.168587	0.0597766	0.00019322	0.0519228	0.05536		X
134	Thr	Thr	ThrThr	0.460689	-0.120022	0.166748	0.0548819	0.00849609	0.0335116	-0.173919	X	X
135	Met	Ser	MetSer	0.207692	0.0106286	0.163884	0.0168156	0.00892674	0.00144293	-0.0544366	X
136	Leu	Ser	LeuSer	0.184823	0.0106286	0.161547	0.022566	0.00892674	0.018598	-0.0339046
137	Lys	Phe	LysPhe	0.364092	-0.0768124	0.158668	0.0340829	0.0567671	0.0304524	-0.128611	X
138	Met	Ala	MetAla	0.207692	0.0232751	0.15859	0.0168156	0.0271433	0.0176972	-0.0723769	X
139	Ser	Tyr	SerTyr	0.536783	-0.0628594	0.156685	0.0644179	0.0134585	0.0103111	-0.317238	X
140	Lys	Thr	LysThr	0.364092	-0.120022	0.15653	0.0340829	0.00849609	0.0287857	-0.08754	X	X
141	Thr	Tyr	ThrTyr	0.460689	-0.0628594	0.155257	0.0548819	0.0134585	0.0516916	-0.242572	X
142	Lys	Leu	LysLeu	0.364092	-0.0968393	0.15442	0.0340829	0.0230344	0.012224	-0.112832	X	X
143	Thr	Leu	ThrLeu	0.460689	-0.0968393	0.154333	0.0548819	0.0230344	0.056751	-0.209517	X	X
144	Gln	Ser	GlnSer	0.0506074	0.0106286	0.152402	0.0208439	0.00892674	0.00700475	0.0911659	X
145	Asn	Gly	AsnGly	0.0936579	0.0346799	0.152276	0.00672257	0.0120227	0.0130785	0.023938
146	Lys	Cys	LysCys	0.364092	-0.0135914	0.149692	0.0340829	0.0369471	0.0272222	-0.200808	X
147	His	Ile	HisIle	0.868531	-0.817325	0.139621	0.0595035	0.0706277	0.0734048	0.0884152		X
148	Leu	Met	LeuMet	0.184823	-0.0217493	0.135241	0.022566	0.0250905	0.0266087	-0.027833
149	Asn	Gln	AsnGln	0.0936579	-0.0512629	0.132871	0.00672257	0.00989624	0.0211112	0.0904763	X
150	Phe	Asp	PheAsp	0.973418	-0.906832	0.131886	0.0597766	0.0515344	0.100446	0.0652995		X
151	Gly	Met	GlyMet	0.464295	-0.0217493	0.131868	0.0523181	0.0250905	0.00943812	-0.310678	X
152	Gly	Gln	GlyGln	0.464295	-0.0512629	0.12941	0.0523181	0.00989624	0.0631413	-0.283623	X
153	Ala	His	AlaHis	0.547603	-0.266716	0.128744	0.0464388	0.0241301	0.0484642	-0.152142	X	X
154	Met	Met	MetMet	0.207692	-0.0217493	0.128517	0.0168156	0.0250905	0.0290291	-0.0574257
155	Asn	Ala	AsnAla	0.0936579	0.0232751	0.127787	0.00672257	0.0271433	0.0187144	0.0108536
156	Gly	Cys	GlyCys	0.464295	-0.0135914	0.116403	0.0523181	0.0369471	0.0100863	-0.334301	X
157	Leu	Gln	LeuGln	0.184823	-0.0512629	0.114113	0.022566	0.00989624	0.0334081	-0.0194477
158	Gln	Gly	GlnGly	0.0506074	0.0346799	0.110549	0.0208439	0.0120227	0.0128987	0.0252619
159	Asn	Met	AsnMet	0.0936579	-0.0217493	0.106593	0.00672257	0.0250905	0.081358	0.0346841
160	His	Glu	HisGlu	0.868531	-0.860191	0.105813	0.0595035	0.00019322	0.0343833	0.097473	X	X
161	Gln	Ala	GlnAla	0.0506074	0.0232751	0.103847	0.0208439	0.0271433	0.00311371	0.0299646
162	Asn	Ser	AsnSer	0.0936579	0.0106286	0.100393	0.00672257	0.00892674	0.026513	-0.00389342
163	Val	Ala	ValAla	0.0948076	0.0232751	0.100378	0.0141273	0.0271433	0.00329282	-0.0177046
164	Val	Gly	ValGly	0.0948076	0.0346799	0.0978914	0.0141273	0.0120227	0.00571281	-0.0315961
165	Gly	Tyr	GlyTyr	0.464295	-0.0628594	0.0953238	0.0523181	0.0134585	0.0478385	-0.306112	X
166	Val	Arg	ValArg	0.0948076	0	0.0948076	0.0141273	0	0.0141273	0
167	Met	Gln	MetGln	0.207692	-0.0512629	0.0939033	0.0168156	0.00989624	0.0133292	-0.0625258	X
168	Asn	Arg	AsnArg	0.0936579	0	0.0936579	0.00672257	0	0.00672257	0
169	Leu	Phe	LeuPhe	0.184823	-0.0768124	0.0842872	0.022566	0.0567671	0.0088803	-0.0237236
170	Ser	His	SerHis	0.536783	-0.266716	0.0835466	0.0644179	0.0241301	0.0604405	-0.18652	X
171	Val	Met	ValMet	0.0948076	-0.0217493	0.0830726	0.0141273	0.0250905	0.03706	0.0100143
172	Gln	Cys	GlnCys	0.0506074	-0.0135914	0.0818674	0.0208439	0.0369471	0.0375533	0.0448514
173	Leu	Tyr	LeuTyr	0.184823	-0.0628594	0.0814629	0.022566	0.0134585	0.0249943	-0.0405009
174	Val	Ser	ValSer	0.0948076	0.0106286	0.0796156	0.0141273	0.00892674	0.0123253	-0.0258205
175	His	Pro	HisPro	0.868531	-0.746289	0.0789181	0.0595035	0.0371421	0.0242814	-0.0433237
176	Thr	Phe	ThrPhe	0.460689	-0.0768124	0.0786311	0.0548819	0.0567671	0.0018253	-0.305246	X
177	Pro	Ala	ProAla	0.217343	0.0232751	0.0785766	0.0108555	0.0271433	0.0249498	-0.162042	X
178	Met	Tyr	MetTyr	0.207692	-0.0628594	0.0774537	0.0168156	0.0134585	0.0897888	-0.0673788
179	Gly	Thr	GlyThr	0.464295	-0.120022	0.0756683	0.0523181	0.00849609	0.043835	-0.268605	X
180	Gln	Tyr	GlnTyr	0.0506074	-0.0628594	0.0754235	0.0208439	0.0134585	0.00138225	0.0876755	X
181	Pro	Gly	ProGly	0.217343	0.0346799	0.069213	0.0108555	0.0120227	0.0140363	-0.18281	X
182	His	Asp	HisAsp	0.868531	-0.906832	0.0681906	0.0595035	0.0515344	0.088202	0.106491
183	Pro	Met	ProMet	0.217343	-0.0217493	0.0678378	0.0108555	0.0250905	0.0685687	-0.127756	X
184	Pro	Cys	ProCys	0.217343	-0.0135914	0.0676887	0.0108555	0.0369471	0.0123155	-0.136063	X
185	Leu	Cys	LeuCys	0.184823	-0.0135914	0.0676537	0.022566	0.0369471	0.0365514	-0.103578	X
186	Gln	Gln	GlnGln	0.0506074	-0.0512629	0.0596215	0.0208439	0.00989624	0.0284963	0.0602769	X
187	Met	Phe	MetPhe	0.207692	-0.0768124	0.0593496	0.0168156	0.0567671	0.0138152	-0.0715299
188	Leu	Leu	LeuLeu	0.184823	-0.0968393	0.0564804	0.022566	0.0230344	0.0234873	-0.0315036
189	Gly	Phe	GlyPhe	0.464295	-0.0768124	0.0554909	0.0523181	0.0567671	0.0496715	-0.331992	X
190	Asn	Cys	AsnCys	0.0936579	-0.0135914	0.0542822	0.00672257	0.0369471	0.030074	-0.0257844
191	Met	Cys	MetCys	0.207692	-0.0135914	0.0534438	0.0168156	0.0369471	0.0592305	-0.140657	X
192	Asn	Thr	AsnThr	0.0936579	-0.120022	0.0522249	0.00672257	0.00849609	0.00786547	0.0785889	X
193	Met	Thr	MetThr	0.207692	-0.120022	0.0507368	0.0168156	0.00849609	0.00595704	-0.0369332	X
194	Gln	Arg	GlnArg	0.0506074	0	0.0506074	0.0208439	0	0.0208439	0
195	Gly	Leu	GlyLeu	0.464295	-0.0968393	0.0505864	0.0523181	0.0230344	0.0498901	-0.31687	X
196	Met	Leu	MetLeu	0.207692	-0.0968393	0.0460057	0.0168156	0.0230344	0.0291429	-0.064847
197	Val	Gln	ValGln	0.0948076	-0.0512629	0.0458611	0.0141273	0.00989624	0.00396438	0.00231641
198	Cys	Arg	CysArg	0.0428343	0	0.0428343	0.0303097	0	0.0303097	0
199	Asn	Leu	AsnLeu	0.0936579	-0.0968393	0.0424439	0.00672257	0.0230344	0.000850435	0.0456252	X
200	Cys	Ala	CysAla	0.0428343	0.0232751	0.0423546	0.0303097	0.0271433	0.00143489	-0.0237548
201	Leu	Thr	LeuThr	0.184823	-0.120022	0.0422179	0.022566	0.00849609	0.0193872	-0.0225834
202	Thr	His	ThrHis	0.460689	-0.266716	0.0418517	0.0548819	0.0241301	0.0748031	-0.152121
203	Asn	Tyr	AsnTyr	0.0936579	-0.0628594	0.0383518	0.00672257	0.0134585	0.0390826	0.00755328
204	Ile	Gly	IleGly	0	0.0346799	0.0346799	0	0.0120227	0.0120227	0
205	Arg	Trp	ArgTrp	0.909167	-0.708904	0.029104	0.0695422	0.0275933	0.0567832	-0.171158	X
206	Gln	Leu	GlnLeu	0.0506074	-0.0968393	0.0265893	0.0208439	0.0230344	0.014731	0.0728211	X
207	Lys	His	LysHis	0.364092	-0.266716	0.0237495	0.0340829	0.0241301	0.0262071	-0.0736257
208	Ile	Ala	IleAla	0	0.0232751	0.0232751	0	0.0271433	0.0271433	0
209	Cys	Gln	CysGln	0.0428343	-0.0512629	0.018464	0.0303097	0.00989624	0.0830799	0.0268926
210	Arg	Val	ArgVal	0.909167	-0.661971	0.0169783	0.0695422	0.0339955	0.0838922	-0.230217	X
211	Ile	Ser	IleSer	0	0.0106286	0.0106286	0	0.00892674	0.00892674	0
212	Pro	Leu	ProLeu	0.217343	-0.0968393	0.0102618	0.0108555	0.0230344	0.0500048	-0.110242	X
213	Pro	Ser	ProSer	0.217343	0.0106286	0.00971459	0.0108555	0.00892674	0.097894	-0.218257	X
214	Cys	Gly	CysGly	0.0428343	0.0346799	0.00122706	0.0303097	0.0120227	0.0222444	-0.0762871	X
215	Ile	Arg	IleArg	0	0	0	0	0	0	0
216	Pro	Gln	ProGln	0.217343	-0.0512629	-0.00280882	0.0108555	0.00989624	0.0583009	-0.168889	X
217	Arg	Asn	ArgAsn	0.909167	-0.693553	-0.00306716	0.0695422	0.0510511	0.0535246	-0.218681	X
218	Val	Tyr	ValTyr	0.0948076	-0.0628594	-0.0063554	0.0141273	0.0134585	0.0105761	-0.0383035	X
219	Ile	Cys	IleCys	0	-0.0135914	-0.0135914	0	0.0369471	0.0369471	0
220	Gln	Met	GlnMet	0.0506074	-0.0217493	-0.0135976	0.0208439	0.0250905	0.0742834	-0.0424558
221	Asn	Phe	AsnPhe	0.0936579	-0.0768124	-0.0154983	0.00672257	0.0567671	0.0439994	-0.0323438
222	Cys	Ser	CysSer	0.0428343	0.0106286	-0.0198073	0.0303097	0.00892674	0.00398891	-0.0732701	X
223	Ile	Met	IleMet	0	-0.0217493	-0.0217493	0	0.0250905	0.0250905	0
224	Val	Leu	ValLeu	0.0948076	-0.0968393	-0.0243209	0.0141273	0.0230344	0.00824681	-0.0222892
225	Ser	Lys	SerLys	0.536783	-0.359937	-0.0246262	0.0644179	0.0605882	0.032861	-0.201472	X
226	Val	Phe	ValPhe	0.0948076	-0.0768124	-0.0302107	0.0141273	0.0567671	0.0194585	-0.0482058
227	Asn	His	AsnHis	0.0936579	-0.266716	-0.0314314	0.00672257	0.0241301	0.0194195	0.141627	X
228	Val	Thr	ValThr	0.0948076	-0.120022	-0.0325102	0.0141273	0.00849609	0.00343512	-0.00729591
229	Ala	Lys	AlaLys	0.547603	-0.359937	-0.0365105	0.0464388	0.0605882	0.0536177	-0.224177	X
230	Pro	Thr	ProThr	0.217343	-0.120022	-0.0376263	0.0108555	0.00849609	0.107417	-0.134948	X
231	Cys	Met	CysMet	0.0428343	-0.0217493	-0.0384236	0.0303097	0.0250905	0.0303605	-0.0595086
232	Cys	Tyr	CysTyr	0.0428343	-0.0628594	-0.0423424	0.0303097	0.0134585	0.0311461	-0.0223172
233	Ile	Gln	IleGln	0	-0.0512629	-0.0512629	0	0.00989624	0.00989624	0
234	Gln	Thr	GlnThr	0.0506074	-0.120022	-0.0571589	0.0208439	0.00849609	0.00247609	0.0122555
235	Ile	Tyr	IleTyr	0	-0.0628594	-0.0628594	0	0.0134585	0.0134585	0
236	Cys	Cys	CysCys	0.0428343	-0.0135914	-0.0634269	0.0303097	0.0369471	0.111315	-0.0926698
237	Leu	His	LeuHis	0.184823	-0.266716	-0.064141	0.022566	0.0241301	0.0603436	0.0177521
238	Val	Cys	ValCys	0.0948076	-0.0135914	-0.0646553	0.0141273	0.0369471	0.00271238	-0.145871	X
239	Gln	Phe	GlnPhe	0.0506074	-0.0768124	-0.0657467	0.0208439	0.0567671	0.0634338	-0.0395417
240	Ile	Phe	IlePhe	0	-0.0768124	-0.0768124	0	0.0567671	0.0567671	0
241	Thr	Lys	ThrLys	0.460689	-0.359937	-0.0846621	0.0548819	0.0605882	0.119967	-0.185415
242	Ile	Leu	IleLeu	0	-0.0968393	-0.0968393	0	0.0230344	0.0230344	0
243	Lys	Lys	LysLys	0.364092	-0.359937	-0.0981829	0.0340829	0.0605882	0.0210351	-0.102338			X
244	Gly	His	GlyHis	0.464295	-0.266716	-0.0993044	0.0523181	0.0241301	0.056515	-0.296883	X		X
245	Cys	Thr	CysThr	0.0428343	-0.120022	-0.0998412	0.0303097	0.00849609	0.034385	-0.0226536
246	Met	His	MetHis	0.207692	-0.266716	-0.104273	0.0168156	0.0241301	0.019359	-0.0452483			X
247	Met	Lys	MetLys	0.207692	-0.359937	-0.109513	0.0168156	0.0605882	0.031961	0.0427314			X
248	Ile	Thr	IleThr	0	-0.120022	-0.120022	0	0.00849609	0.00849609	0
249	Glu	Arg	GluArg	-0.120251	0	-0.120251	0.012966	0	0.012966	0
250	Gly	Lys	GlyLys	0.464295	-0.359937	-0.126565	0.0523181	0.0605882	0.0236055	-0.230924	X		X
251	Pro	Tyr	ProTyr	0.217343	-0.0628594	-0.131638	0.0108555	0.0134585	0.0415065	-0.286122	X		X
252	Pro	His	ProHis	0.217343	-0.266716	-0.137313	0.0108555	0.0241301	0.115219	-0.0879402			X
253	Glu	Gly	GluGly	-0.120251	0.0346799	-0.138302	0.012966	0.0120227	0.00971349	-0.0527312	X
254	Glu	Ala	GluAla	-0.120251	0.0232751	-0.140002	0.012966	0.0271433	0.0172995	-0.0430264
255	Arg	Pro	ArgPro	0.909167	-0.746289	-0.1467	0.0695422	0.0371421	0.0452371	-0.309577	X		X
256	Glu	Ser	GluSer	-0.120251	0.0106286	-0.153112	0.012966	0.00892674	0.0199428	-0.0434896	X
257	Cys	Leu	CysLeu	0.0428343	-0.0968393	-0.164205	0.0303097	0.0230344	0.0213591	-0.1102	X
258	Arg	Glu	ArgGlu	0.909167	-0.860191	-0.165685	0.0695422	0.00019322	0.0499487	-0.214661	X		X
259	Glu	Gln	GluGln	-0.120251	-0.0512629	-0.166101	0.012966	0.00989624	0.0443262	0.00541286
260	Arg	Ile	ArgIle	0.909167	-0.817325	-0.167306	0.0695422	0.0706277	0.1211	-0.259147			X
261	Leu	Lys	LeuLys	0.184823	-0.359937	-0.16934	0.022566	0.0605882	0.0177141	0.00577334			X
262	Asn	Lys	AsnLys	0.0936579	-0.359937	-0.170622	0.00672257	0.0605882	0.00559114	0.095657	X		X
263	Val	His	ValHis	0.0948076	-0.266716	-0.171152	0.0141273	0.0241301	0.0431314	0.000756536			X
264	Cys	Phe	CysPhe	0.0428343	-0.0768124	-0.17632	0.0303097	0.0567671	0.0739326	-0.142342
265	Gln	Lys	GlnLys	0.0506074	-0.359937	-0.189179	0.0208439	0.0605882	0.0525841	0.12015
266	Pro	Lys	ProLys	0.217343	-0.359937	-0.203439	0.0108555	0.0605882	0.0313751	-0.0608458			X
267	Glu	Met	GluMet	-0.120251	-0.0217493	-0.204966	0.012966	0.0250905	0.0622984	-0.0629662
268	Pro	Phe	ProPhe	0.217343	-0.0768124	-0.212404	0.0108555	0.0567671	0.02241	-0.352935	X		X
269	Gln	His	GlnHis	0.0506074	-0.266716	-0.215771	0.0208439	0.0241301	0.0567582	0.000338176
270	Glu	Phe	GluPhe	-0.120251	-0.0768124	-0.223107	0.012966	0.0567671	0.0434312	-0.0260442
271	Glu	Cys	GluCys	-0.120251	-0.0135914	-0.23005	0.012966	0.0369471	0.040156	-0.0962079	X
272	Arg	Asp	ArgAsp	0.909167	-0.906832	-0.230561	0.0695422	0.0515344	0.0816289	-0.232896	X		X
273	Glu	Thr	GluThr	-0.120251	-0.120022	-0.243958	0.012966	0.00849609	0.000917859	-0.00368493
274	Glu	Leu	GluLeu	-0.120251	-0.0968393	-0.252264	0.012966	0.0230344	0.00531362	-0.0351745
275	Ile	His	IleHis	0	-0.266716	-0.266716	0	0.0241301	0.0241301	0
276	Cys	Lys	CysLys	0.0428343	-0.359937	-0.267507	0.0303097	0.0605882	0.0107726	0.0495952
277	Glu	Tyr	GluTyr	-0.120251	-0.0628594	-0.270644	0.012966	0.0134585	0.0311352	-0.0875342	X
278	Val	Lys	ValLys	0.0948076	-0.359937	-0.280254	0.0141273	0.0605882	0.0209206	-0.0151244			X
279	Cys	His	CysHis	0.0428343	-0.266716	-0.28698	0.0303097	0.0241301	0.0947959	-0.0630976
280	Asp	Gln	AspGln	-0.327298	-0.0512629	-0.295077	0.000210202	0.00989624	0.0339336	0.0834839	X
281	Asp	Gly	AspGly	-0.327298	0.0346799	-0.305111	0.000210202	0.0120227	0.0218119	-0.0124929
282	Asp	Arg	AspArg	-0.327298	0	-0.327298	0.000210202	0	0.000210202	0
283	Ala	Trp	AlaTrp	0.547603	-0.708904	-0.330569	0.0464388	0.0275933	0.050618	-0.169267	X		X
284	Ile	Lys	IleLys	0	-0.359937	-0.359937	0	0.0605882	0.0605882	0
285	Asp	Met	AspMet	-0.327298	-0.0217493	-0.373243	0.000210202	0.0250905	0.0495616	-0.0241961
286	Asp	Ala	AspAla	-0.327298	0.0232751	-0.376845	0.000210202	0.0271433	0.00141219	-0.0728227	X
287	Glu	Lys	GluLys	-0.120251	-0.359937	-0.382222	0.012966	0.0605882	0.0789869	0.097965
288	Glu	His	GluHis	-0.120251	-0.266716	-0.383351	0.012966	0.0241301	0.010152	0.00361604
289	Asp	Cys	AspCys	-0.327298	-0.0135914	-0.388748	0.000210202	0.0369471	0.0456382	-0.0478592
290	Ser	Trp	SerTrp	0.536783	-0.708904	-0.390352	0.0644179	0.0275933	0.0238129	-0.21823	X		X
291	Ser	Val	SerVal	0.536783	-0.661971	-0.391613	0.0644179	0.0339955	0.0953148	-0.266424	X		X
292	Ala	Val	AlaVal	0.547603	-0.661971	-0.40963	0.0464388	0.0339955	0.00465554	-0.295261	X		X
293	Asn	Trp	AsnTrp	0.0936579	-0.708904	-0.410818	0.00672257	0.0275933	0.0134845	0.204429	X		X
294	Asn	Val	AsnVal	0.0936579	-0.661971	-0.414127	0.00672257	0.0339955	0.0260848	0.154186	X		X
295	Asp	Ser	AspSer	-0.327298	0.0106286	-0.41729	0.000210202	0.00892674	0.0179664	-0.100621	X
296	Ser	Asn	SerAsn	0.536783	-0.693553	-0.421145	0.0644179	0.0510511	0.0589313	-0.264374	X		X
297	Lys	Val	LysVal	0.364092	-0.661971	-0.433656	0.0340829	0.0339955	0.0478118	-0.135777	X		X
298	Thr	Trp	ThrTrp	0.460689	-0.708904	-0.43557	0.0548819	0.0275933	0.0188796	-0.187355	X		X
299	Ala	Ile	AlaIle	0.547603	-0.817325	-0.447409	0.0464388	0.0706277	0.358723	-0.177686			X
300	Lys	Asn	LysAsn	0.364092	-0.693553	-0.450225	0.0340829	0.0510511	0.0414015	-0.120764			X
301	Lys	Trp	LysTrp	0.364092	-0.708904	-0.454686	0.0340829	0.0275933	0.0256581	-0.109873	X		X
302	Thr	Val	ThrVal	0.460689	-0.661971	-0.459431	0.0548819	0.0339955	0.0596336	-0.258149	X		X
303	Asn	Asn	AsnAsn	0.0936579	-0.693553	-0.460758	0.00672257	0.0510511	0.0253664	0.139137	X		X
304	Asp	Thr	AspThr	-0.327298	-0.120022	-0.464431	0.000210202	0.00849609	0.0382859	-0.0171117
305	Asp	Leu	AspLeu	-0.327298	-0.0968393	-0.481217	0.000210202	0.0230344	0.038903	-0.0570799
306	Asp	Phe	AspPhe	-0.327298	-0.0768124	-0.481965	0.000210202	0.0567671	0.102318	-0.0778552
307	Gly	Val	GlyVal	0.464295	-0.661971	-0.485361	0.0523181	0.0339955	0.053562	-0.287686	X		X
308	Gly	Trp	GlyTrp	0.464295	-0.708904	-0.502309	0.0523181	0.0275933	0.0378036	-0.2577	X		X
309	Ser	Pro	SerPro	0.536783	-0.746289	-0.507805	0.0644179	0.0371421	0.061828	-0.298298	X		X
310	Thr	Ile	ThrIle	0.460689	-0.817325	-0.507815	0.0548819	0.0706277	0	-0.151179	X		X
311	Gly	Asn	GlyAsn	0.464295	-0.693553	-0.511395	0.0523181	0.0510511	0.075074	-0.282137	X		X
312	Ala	Asn	AlaAsn	0.547603	-0.693553	-0.512969	0.0464388	0.0510511	0.104137	-0.367018	X		X
313	Leu	Trp	LeuTrp	0.184823	-0.708904	-0.519274	0.022566	0.0275933	0.0434323	0.00480739			X
314	Leu	Val	LeuVal	0.184823	-0.661971	-0.524898	0.022566	0.0339955	0.0512261	-0.0477506			X
315	Met	Val	MetVal	0.207692	-0.661971	-0.526408	0.0168156	0.0339955	0.0573697	-0.0721293			X
316	Thr	Pro	ThrPro	0.460689	-0.746289	-0.528884	0.0548819	0.0371421	0.00168979	-0.243285	X		X
317	Met	Ile	MetIle	0.207692	-0.817325	-0.529549	0.0168156	0.0706277	0.320689	0.0800843			X
318	Thr	Asp	ThrAsp	0.460689	-0.906832	-0.538363	0.0548819	0.0515344	0.0559945	-0.0922209			X
319	Asp	Lys	AspLys	-0.327298	-0.359937	-0.539524	0.000210202	0.0605882	0.000475982	0.14771	X
320	Thr	Asn	ThrAsn	0.460689	-0.693553	-0.542385	0.0548819	0.0510511	0.129579	-0.309521	X		X
321	Ala	Pro	AlaPro	0.547603	-0.746289	-0.542433	0.0464388	0.0371421	0.0154606	-0.343747	X		X
322	Ser	Glu	SerGlu	0.536783	-0.860191	-0.542928	0.0644179	0.00019322	0.00329097	-0.21952	X		X
323	Met	Trp	MetTrp	0.207692	-0.708904	-0.554141	0.0168156	0.0275933	0.00112902	-0.0529287	X		X
324	Cys	Val	CysVal	0.0428343	-0.661971	-0.563513	0.0303097	0.0339955	0.0112782	0.055624
325	Asp	Tyr	AspTyr	-0.327298	-0.0628594	-0.566102	0.000210202	0.0134585	0.01482	-0.175945	X
326	Val	Trp	ValTrp	0.0948076	-0.708904	-0.566496	0.0141273	0.0275933	0.0593626	0.0476006			X
327	Met	Asp	MetAsp	0.207692	-0.906832	-0.569229	0.0168156	0.0515344	0.107871	0.129911			X
328	Thr	Glu	ThrGlu	0.460689	-0.860191	-0.569706	0.0548819	0.00019322	0.0323974	-0.170204	X		X
329	Cys	Trp	CysTrp	0.0428343	-0.708904	-0.569873	0.0303097	0.0275933	0.0561236	0.0961975
330	Leu	Asn	LeuAsn	0.184823	-0.693553	-0.574707	0.022566	0.0510511	0.0211893	-0.0659771			X
331	Gly	Ile	GlyIle	0.464295	-0.817325	-0.585186	0.0523181	0.0706277	0.107333	-0.232156	X		X
332	Gln	Val	GlnVal	0.0506074	-0.661971	-0.587553	0.0208439	0.0339955	0.097856	0.0238103
333	Pro	Val	ProVal	0.217343	-0.661971	-0.589464	0.0108555	0.0339955	0.0536195	-0.144836	X		X
334	Lys	Pro	LysPro	0.364092	-0.746289	-0.590227	0.0340829	0.0371421	0.0265141	-0.208029	X		X
335	Gln	Asn	GlnAsn	0.0506074	-0.693553	-0.591248	0.0208439	0.0510511	0.0911198	0.0516975
336	Val	Asn	ValAsn	0.0948076	-0.693553	-0.594023	0.0141273	0.0510511	0.0137593	0.00472311			X
337	Ala	Glu	AlaGlu	0.547603	-0.860191	-0.599284	0.0464388	0.00019322	9.52637e-06	-0.286695	X		X
338	Val	Val	ValVal	0.0948076	-0.661971	-0.601169	0.0141273	0.0339955	0.0453781	-0.0340054			X
339	Lys	Glu	LysGlu	0.364092	-0.860191	-0.601987	0.0340829	0.00019322	0.0741031	-0.105887			X
340	Leu	Ile	LeuIle	0.184823	-0.817325	-0.602689	0.022566	0.0706277	0.0190692	0.0298124			X
341	Gln	Glu	GlnGlu	0.0506074	-0.860191	-0.607452	0.0208439	0.00019322	0.00855602	0.202132	X
342	Lys	Ile	LysIle	0.364092	-0.817325	-0.612558	0.0340829	0.0706277	0.0532328	-0.159324	X		X
343	Asp	His	AspHis	-0.327298	-0.266716	-0.612612	0.000210202	0.0241301	0.0224099	-0.0185977
344	Met	Pro	MetPro	0.207692	-0.746289	-0.62194	0.0168156	0.0371421	0.0224265	-0.0833427	X		X
345	Met	Asn	MetAsn	0.207692	-0.693553	-0.624042	0.0168156	0.0510511	0.105503	-0.138181			X
346	Lys	Asp	LysAsp	0.364092	-0.906832	-0.630482	0.0340829	0.0515344	0.0313808	-0.0877425			X
347	Gly	Glu	GlyGlu	0.464295	-0.860191	-0.638901	0.0523181	0.00019322	0.0623611	-0.243005	X		X
348	Gly	Pro	GlyPro	0.464295	-0.746289	-0.640434	0.0523181	0.0371421	0.0455038	-0.35844	X		X
349	Leu	Pro	LeuPro	0.184823	-0.746289	-0.642207	0.022566	0.0371421	0.0243091	-0.0807412			X
350	Gln	Ile	GlnIle	0.0506074	-0.817325	-0.642747	0.0208439	0.0706277	0.194127	0.123971
351	Ala	Asp	AlaAsp	0.547603	-0.906832	-0.645883	0.0464388	0.0515344	0.250218	-0.286654			X
352	Asn	Pro	AsnPro	0.0936579	-0.746289	-0.646684	0.00672257	0.0371421	0.0172261	0.00594706			X
353	Asn	Glu	AsnGlu	0.0936579	-0.860191	-0.646889	0.00672257	0.00019322	0.0201374	0.119644	X		X
354	Met	Glu	MetGlu	0.207692	-0.860191	-0.653674	0.0168156	0.00019322	0.0840517	-0.00117501			X
355	Gln	Trp	GlnTrp	0.0506074	-0.708904	-0.655424	0.0208439	0.0275933	0.151765	0.00287251
356	Cys	Glu	CysGlu	0.0428343	-0.860191	-0.65624	0.0303097	0.00019322	0.149208	0.161117
357	Leu	Glu	LeuGlu	0.184823	-0.860191	-0.6568	0.022566	0.00019322	0.0732643	0.0185675			X
358	Pro	Trp	ProTrp	0.217343	-0.708904	-0.657091	0.0108555	0.0275933	0.102498	-0.16553	X		X
359	Ile	Val	IleVal	0	-0.661971	-0.661971	0	0.0339955	0.0339955	0
360	Asn	Asp	AsnAsp	0.0936579	-0.906832	-0.668604	0.00672257	0.0515344	0.100261	0.144569			X
361	Val	Asp	ValAsp	0.0948076	-0.906832	-0.674607	0.0141273	0.0515344	0.0605877	0.137417	X		X
362	Ser	Asp	SerAsp	0.536783	-0.906832	-0.67672	0.0644179	0.0515344	0.0586895	-0.306671	X		X
363	Gly	Asp	GlyAsp	0.464295	-0.906832	-0.690413	0.0523181	0.0515344	0.107623	-0.247877	X		X
364	Ile	Asn	IleAsn	0	-0.693553	-0.693553	0	0.0510511	0.0510511	0
365	Leu	Asp	LeuAsp	0.184823	-0.906832	-0.694428	0.022566	0.0515344	0.00280742	0.0275801			X
366	Gln	Pro	GlnPro	0.0506074	-0.746289	-0.699846	0.0208439	0.0371421	0.0282358	-0.00416466
367	Ile	Trp	IleTrp	0	-0.708904	-0.708904	0	0.0275933	0.0275933	0
368	Val	Pro	ValPro	0.0948076	-0.746289	-0.709237	0.0141273	0.0371421	0.0271408	-0.0577552			X
369	Val	Glu	ValGlu	0.0948076	-0.860191	-0.720141	0.0141273	0.00019322	0.0143659	0.0452426	X		X
370	Pro	Pro	ProPro	0.217343	-0.746289	-0.722832	0.0108555	0.0371421	0.01933	-0.193887	X		X
371	Cys	Asn	CysAsn	0.0428343	-0.693553	-0.728646	0.0303097	0.0510511	0.110615	-0.0779269
372	Glu	Asn	GluAsn	-0.120251	-0.693553	-0.736993	0.012966	0.0510511	0.0112068	0.0768107	X
373	Asp	Ile	AspIle	-0.327298	-0.817325	-0.739657	0.000210202	0.0706277	0.106903	0.404966	X
374	Ile	Pro	IlePro	0	-0.746289	-0.746289	0	0.0371421	0.0371421	0
375	Pro	Ile	ProIle	0.217343	-0.817325	-0.746697	0.0108555	0.0706277	0	-0.146716	X		X
376	Cys	Ile	CysIle	0.0428343	-0.817325	-0.748174	0.0303097	0.0706277	0.00147637	0.0263171
377	Cys	Pro	CysPro	0.0428343	-0.746289	-0.770417	0.0303097	0.0371421	0.024497	-0.0669622
378	Glu	Trp	GluTrp	-0.120251	-0.708904	-0.776627	0.012966	0.0275933	0.0469632	0.0525278
379	Glu	Val	GluVal	-0.120251	-0.661971	-0.788159	0.012966	0.0339955	0.0393015	-0.00593711
380	Ile	Ile	IleIle	0	-0.817325	-0.817325	0	0.0706277	0.0706277	0
381	Gln	Asp	GlnAsp	0.0506074	-0.906832	-0.824053	0.0208439	0.0515344	0.0817022	0.0321709
382	Asp	Asn	AspAsn	-0.327298	-0.693553	-0.829763	0.000210202	0.0510511	0.0277251	0.191087	X
383	Glu	Glu	GluGlu	-0.120251	-0.860191	-0.831121	0.012966	0.00019322	0.0557781	0.149321	X
384	Cys	Asp	CysAsp	0.0428343	-0.906832	-0.833456	0.0303097	0.0515344	0.0474733	0.0305415
385	Glu	Pro	GluPro	-0.120251	-0.746289	-0.847799	0.012966	0.0371421	0.0305565	0.0187404
386	Asp	Val	AspVal	-0.327298	-0.661971	-0.853916	0.000210202	0.0339955	0.0213038	0.135353	X
387	Glu	Asp	GluAsp	-0.120251	-0.906832	-0.856155	0.012966	0.0515344	0.0772731	0.170927	X
388	Ile	Glu	IleGlu	0	-0.860191	-0.860191	0	0.00019322	0.00019322	0
389	Val	Ile	ValIle	0.0948076	-0.817325	-0.867293	0.0141273	0.0706277	0.104206	-0.144776			X
390	Pro	Glu	ProGlu	0.217343	-0.860191	-0.887746	0.0108555	0.00019322	0.259844	-0.244898			X
391	Pro	Asp	ProAsp	0.217343	-0.906832	-0.888477	0.0108555	0.0515344	0.0607459	-0.198989	X		X
392	Ile	Asp	IleAsp	0	-0.906832	-0.906832	0	0.0515344	0.0515344	0
393	Asn	Ile	AsnIle	0.0936579	-0.817325	-0.925411	0.00672257	0.0706277	0.324842	-0.201744			X
394	Asp	Trp	AspTrp	-0.327298	-0.708904	-0.942548	0.000210202	0.0275933	0.110711	0.0936536
395	Ser	Ile	SerIle	0.536783	-0.817325	-0.991041	0.0644179	0.0706277	0.397588	-0.710499	X		X
396	Pro	Asn	ProAsn	0.217343	-0.693553	-0.995614	0.0108555	0.0510511	0.0112775	-0.519404	X		X
397	Glu	Ile	GluIle	-0.120251	-0.817325	-1.03314	0.012966	0.0706277	0.121631	-0.0955623
398	Asp	Glu	AspGlu	-0.327298	-0.860191	-1.04148	0.000210202	0.00019322	0.185296	0.146013
399	Asp	Asp	AspAsp	-0.327298	-0.906832	-1.0583	0.000210202	0.0515344	0.0840999	0.175824	X
400	Asp	Pro	AspPro	-0.327298	-0.746289	-1.11899	0.000210202	0.0371421	0.007056	-0.0454079	X

[truncated: 6 more sheets: Seq LIB 3-30C, Epi LIB 3-30C, Seq LIB 4-37C, Epi LIB 4-37C, Seq LIB 4-30C, Epi LIB 4-30C]
